# Supplementary material for: {2-[2-(Ethyl­amino)ethyl­imino­meth­yl]-5-methoxy­phenolato}thio­cyanato­nickel(II)
Source: Acta Crystallogr Sect E Struct Rep Online. 2010 Jan 23;66(Pt 2):m195. doi: 10.1107/S1600536810002357 (PMC2979965; doi:10.1107/S1600536810002357)
Supplement: Supplementary file 2 [file e-66-0m195-Isup2.hkl]

# 
# h,k,l, Fc-squared, Fo-squared, sigma(Fo-squared) and status flag 
# 
data_I
_shelx_title ' P21c in P2(1)/c' 
_shelx_refln_list_code          4 
_shelx_F_calc_maximum      163.51 
_exptl_crystal_F_000       704.00 
_reflns_d_resolution_high  0.8390 
 
loop_ 
 _symmetry_equiv_pos_as_xyz 
 'x, y, z' 
 '-x, y+1/2, -z+1/2' 
 '-x, -y, -z' 
 'x, -y-1/2, z-1/2' 
 
_cell_length_a     9.2983 
_cell_length_b    19.6789 
_cell_length_c     8.4609 
_cell_angle_alpha  90.000 
_cell_angle_beta  111.716 
_cell_angle_gamma  90.000 
 
_shelx_F_squared_multiplier     1.000 
 
loop_ 
 _refln_index_h 
 _refln_index_k 
 _refln_index_l 
 _refln_F_squared_calc 
 _refln_F_squared_meas 
 _refln_F_squared_sigma 
 _refln_observed_status 
   1   0   0       60.38       94.65      9.52 o 
   2   0   0     1726.09     1674.58     77.91 o 
   3   0   0     6447.78     6473.15    192.03 o 
   4   0   0     3604.74     3302.98    105.50 o 
   5   0   0     2738.42     2706.74     92.02 o 
   6   0   0     4344.08     4182.85    137.08 o 
   7   0   0      128.08       89.01     30.81 o 
   8   0   0        9.24      -54.83     70.41 o 
   9   0   0      454.08      429.11    100.71 o 
  10   0   0      100.93       10.68     93.50 o 
   1   1   0     1568.64     1451.22     64.64 o 
   2   1   0        6.27        7.74      7.52 o 
   3   1   0      273.41      286.25     12.78 o 
   4   1   0       25.92       32.22     10.17 o 
   5   1   0        0.45       -0.95     11.35 o 
   6   1   0        1.22       40.03     20.39 o 
   7   1   0      255.64      226.81     25.80 o 
   8   1   0      119.14       82.25     32.92 o 
   9   1   0        0.22       45.35     57.01 o 
  10   1   0       36.99       36.37     65.83 o 
   1   2   0     3511.87     3537.02    150.06 o 
   2   2   0     6514.68     6537.34    194.41 o 
   3   2   0     6044.81     6348.95    141.03 o 
   4   2   0     1037.50      987.21     28.44 o 
   5   2   0      826.52      846.19     28.06 o 
   6   2   0     3607.12     3605.34     85.62 o 
   7   2   0       26.11      -25.44     26.46 o 
   8   2   0        7.20      -46.24     30.83 o 
   9   2   0      560.42      513.72     73.95 o 
  10   2   0       38.71       32.90     96.09 o 
   1   3   0     2415.86     2296.16    100.42 o 
   2   3   0      484.35      412.36     23.53 o 
   3   3   0       11.69        7.53      5.24 o 
   4   3   0      230.50      222.44     13.29 o 
   5   3   0     2183.18     2207.08     47.83 o 
   6   3   0      249.27      315.43     24.93 o 
   7   3   0      308.02      371.47     40.07 o 
   8   3   0       27.96       18.04     34.45 o 
   9   3   0       40.28       29.01     61.07 o 
  10   3   0      119.54      -39.82     91.19 o 
   0   4   0      694.81      787.51     34.92 o 
   1   4   0       13.33       12.86      4.72 o 
   2   4   0     1493.52     1353.02     72.01 o 
   3   4   0     3349.07     3649.10     91.59 o 
   4   4   0     1977.25     1985.94     51.16 o 
   5   4   0      522.03      501.66     18.81 o 
   6   4   0      850.74      914.55     32.55 o 
   7   4   0      553.44      561.11     37.93 o 
   8   4   0      153.29      197.13     42.63 o 
   9   4   0      130.10      191.31     53.63 o 
  10   4   0       14.81       -4.04     97.25 o 
   1   5   0      421.38      462.59     21.56 o 
   2   5   0      224.53      265.75     14.55 o 
   3   5   0       64.45       48.70     16.75 o 
   4   5   0     3478.44     3496.85     81.18 o 
   5   5   0     3350.07     3413.06     62.19 o 
   6   5   0        1.10        8.87     16.73 o 
   7   5   0      780.89      747.29     42.05 o 
   8   5   0      716.87      669.39     57.19 o 
   9   5   0       14.33       10.03     48.90 o 
   0   6   0     6342.55     6010.07    228.55 o 
   1   6   0      158.04      139.96      9.73 o 
   2   6   0       27.64       29.77      7.61 o 
   3   6   0      627.86      683.99     23.62 o 
   4   6   0      719.49      731.15     31.99 o 
   5   6   0       51.01       97.86     28.71 o 
   6   6   0      153.12      143.24     21.45 o 
   7   6   0        9.05       29.83     39.71 o 
   8   6   0       82.61      126.65     71.13 o 
   9   6   0       85.91      137.11     55.65 o 
   1   7   0     4008.23     4282.80     99.58 o 
   2   7   0     3931.23     4004.15     94.70 o 
   3   7   0      231.89      239.95     15.59 o 
   4   7   0     3242.87     3375.79    129.55 o 
   5   7   0     3735.20     3687.00     92.82 o 
   6   7   0       37.39       10.01     15.02 o 
   7   7   0     1104.67     1113.16     65.19 o 
   8   7   0      869.01      882.97     64.29 o 
   9   7   0        0.03      -11.35     54.20 o 
   0   8   0      757.78      777.12     41.27 o 
   1   8   0     1130.00     1122.84     31.99 o 
   2   8   0       39.69       47.44     10.38 o 
   3   8   0       13.05        1.57     10.41 o 
   4   8   0       34.11       44.32     13.53 o 
   5   8   0        1.90       15.04     14.91 o 
   6   8   0        7.19       -3.56     14.81 o 
   7   8   0       61.57      110.26     55.69 o 
   8   8   0       24.64       63.51     50.04 o 
   9   8   0       10.51      -58.36     52.32 o 
   1   9   0     4262.46     4563.50    107.41 o 
   2   9   0     5224.55     5377.90    126.14 o 
   3   9   0       39.00       23.59     12.49 o 
   4   9   0     1708.95     1864.78     52.92 o 
   5   9   0     2614.93     2803.19     78.76 o 
   6   9   0       74.63       55.38     17.76 o 
   7   9   0     1007.82     1030.78     65.40 o 
   8   9   0      260.70      298.45     61.32 o 
   9   9   0        6.54      -75.27     52.97 o 
   0  10   0     2941.56     2972.57    124.09 o 
   1  10   0       52.46       61.83     11.52 o 
   2  10   0        4.19        3.04     11.04 o 
   3  10   0        2.05      -10.98     12.02 o 
   4  10   0      250.09      274.25     29.83 o 
   5  10   0      455.05      468.81     38.25 o 
   6  10   0      188.44      204.82     32.03 o 
   7  10   0        0.19        2.81     44.44 o 
   8  10   0        9.13       25.06     49.50 o 
   9  10   0       33.53      -75.34     52.33 o 
   1  11   0     3217.36     3252.39     96.39 o 
   2  11   0     1816.24     1862.86     57.99 o 
   3  11   0      157.70      164.52     18.35 o 
   4  11   0      547.14      579.65     28.18 o 
   5  11   0      623.37      609.02     30.72 o 
   6  11   0       20.60       -0.64     21.82 o 
   7  11   0      109.37      166.31     52.19 o 
   8  11   0       71.88      -11.77     52.06 o 
   9  11   0        9.72      -13.85     70.70 o 
   0  12   0     1249.83     1292.22     67.81 o 
   1  12   0      745.22      769.40     55.98 o 
   2  12   0     1048.90     1028.66     48.79 o 
   3  12   0      404.53      427.03     23.76 o 
   4  12   0        4.32      -25.13     16.75 o 
   5  12   0      919.44      885.75     37.31 o 
   6  12   0      475.78      455.11     48.96 o 
   7  12   0       46.38       12.14     46.79 o 
   8  12   0       69.16       14.51     54.18 o 
   1  13   0      777.29      753.65     37.95 o 
   2  13   0      213.50      274.90     26.69 o 
   3  13   0       97.81      114.33     19.12 o 
   4  13   0       64.32       45.42     24.72 o 
   5  13   0       22.03       -5.74     19.21 o 
   6  13   0       71.48       76.61     24.60 o 
   7  13   0       19.24      -32.55     46.51 o 
   8  13   0        1.76      -78.33     52.22 o 
   0  14   0     3312.52     3022.21    132.74 o 
   1  14   0     1052.31     1053.71     45.17 o 
   2  14   0      572.76      554.53     40.50 o 
   3  14   0     2299.11     2407.11    130.42 o 
   4  14   0       46.28       28.00     19.75 o 
   5  14   0      269.81      319.88     42.75 o 
   6  14   0      585.73      645.88     78.75 o 
   7  14   0       52.56        1.12     48.34 o 
   8  14   0      122.94       41.80     56.29 o 
   1  15   0       22.08        4.86     20.17 o 
   2  15   0      109.14       91.16     22.52 o 
   3  15   0      105.31      117.04     22.29 o 
   4  15   0       56.50       30.50     23.13 o 
   5  15   0      111.34      136.58     35.05 o 
   6  15   0        1.28       13.30     25.71 o 
   7  15   0       11.78      -54.07     44.64 o 
   0  16   0     2078.91     2020.00    101.58 o 
   1  16   0      418.53      409.64     35.30 o 
   2  16   0      440.95      394.95     35.83 o 
   3  16   0      792.67      795.42     44.29 o 
   4  16   0      404.65      448.69     38.57 o 
   5  16   0      442.21      469.90     45.82 o 
   6  16   0      590.56      644.68     73.52 o 
   7  16   0      165.75       55.93     42.61 o 
   1  17   0      339.27      333.72     35.01 o 
   2  17   0        2.04       18.83     25.91 o 
   3  17   0      264.43      320.56     36.82 o 
   4  17   0       17.88       49.19     28.88 o 
   5  17   0      117.79       90.97     50.79 o 
   6  17   0       31.09       12.28     28.88 o 
   7  17   0        1.09        7.21     61.18 o 
   0  18   0       93.66       81.09     38.38 o 
   1  18   0       52.32       13.34     25.83 o 
   2  18   0      421.16      398.36     38.13 o 
   3  18   0      182.55      196.26     35.13 o 
   4  18   0      606.98      570.43     75.17 o 
   5  18   0      137.05      155.78     34.54 o 
   6  18   0      206.77      148.89     71.85 o 
   1  19   0      155.00      163.13     33.51 o 
   2  19   0       39.37        6.22     29.91 o 
   3  19   0        3.48      -18.04     31.32 o 
   4  19   0       22.67       19.65     32.37 o 
   5  19   0      286.38      294.09     44.00 o 
   0  20   0       41.14        2.02     43.00 o 
   1  20   0       66.26       52.38     31.30 o 
   2  20   0        0.84      -40.06     30.44 o 
   3  20   0       39.00      -20.61     32.49 o 
   4  20   0       66.66       69.45     35.77 o 
   5  20   0        8.79      -44.42     62.33 o 
   1  21   0      152.58      156.78     35.91 o 
   2  21   0      175.31      113.13     35.91 o 
   3  21   0        1.52      -35.42     35.64 o 
   4  21   0      130.68      140.32     40.76 o 
   0  22   0      105.87       38.38     49.92 o 
   1  22   0       30.91       14.72     34.55 o 
   2  22   0       11.74      -14.24     89.60 o 
   3  22   0       14.05      -37.62     35.49 o 
   1  23   0      142.59       91.52     38.26 o 
 -10   1   1      247.72      231.62     67.74 o 
  -9   1   1      393.54      397.56     65.58 o 
  -8   1   1       41.50       64.53     49.00 o 
  -7   1   1      212.79      227.59     40.11 o 
  -6   1   1     2234.04     2405.56     60.81 o 
  -5   1   1     1367.40     1434.74     45.50 o 
  -4   1   1      321.69      378.47     27.02 o 
  -3   1   1       21.94       12.29     12.34 o 
  -2   1   1      417.92      449.15     21.79 o 
  -1   1   1     3718.12     3753.75    130.87 o 
   0   1   1    24856.98    22071.11    962.67 o 
   1   1   1     2943.08     2329.26     50.29 o 
   2   1   1     4041.71     3646.25     78.53 o 
   3   1   1     4895.84     4780.30    122.71 o 
   4   1   1       28.46       -1.56     13.37 o 
   5   1   1     1655.03     1590.09     44.29 o 
   6   1   1      942.49      925.43     34.48 o 
   7   1   1      264.81      254.75     27.98 o 
   8   1   1       35.82       36.34     34.98 o 
   9   1   1      276.70      199.71     69.78 o 
 -10   2   1      108.76       44.76     60.91 o 
  -9   2   1        5.29       20.15     54.89 o 
  -8   2   1      178.70      162.56     36.07 o 
  -7   2   1      675.21      600.73     36.33 o 
  -6   2   1      391.38      457.56     22.80 o 
  -5   2   1     1044.53     1173.04     39.18 o 
  -4   2   1       13.65       34.42      9.99 o 
  -3   2   1     4671.12     4919.56    123.38 o 
  -2   2   1    17051.07    18254.71    657.65 o 
  -1   2   1      652.92      726.93    112.54 o 
   0   2   1     1408.54     1178.31     80.80 o 
   1   2   1     4669.05     3741.70    184.33 o 
   2   2   1     4805.87     4009.55    128.04 o 
   3   2   1      192.14      184.09     13.91 o 
   4   2   1     1103.14     1123.53     32.80 o 
   5   2   1      321.84      346.81     32.11 o 
   6   2   1      690.11      638.73     29.60 o 
   7   2   1      378.42      385.66     29.66 o 
   8   2   1       26.34        6.74     35.31 o 
   9   2   1        2.07       19.11     62.67 o 
 -10   3   1      153.27       47.90     92.92 o 
  -9   3   1       64.22       69.14     54.43 o 
  -8   3   1       60.60      105.23     34.89 o 
  -7   3   1      951.60      974.33     44.95 o 
  -6   3   1     2307.82     2423.30     91.65 o 
  -5   3   1      496.98      551.53     24.15 o 
  -4   3   1      170.38      176.91     15.49 o 
  -3   3   1     5216.59     5737.48    137.09 o 
  -2   3   1    10819.57    10662.05    471.71 o 
  -1   3   1     5667.67     5598.83    127.66 o 
   0   3   1     1424.66     1624.94     71.85 o 
   1   3   1     1009.43      925.96     94.22 o 
   2   3   1     3569.71     3291.60     71.58 o 
   3   3   1     5278.36     5067.58    151.83 o 
   4   3   1       25.68       11.10      8.35 o 
   5   3   1     2485.88     2486.48     62.36 o 
   6   3   1     1304.00     1242.84     40.72 o 
   7   3   1        0.84      -13.75     27.37 o 
   8   3   1      126.78      134.20     39.68 o 
   9   3   1      419.90      354.19     59.63 o 
 -10   4   1       55.71      -25.11     89.46 o 
  -9   4   1       50.42       15.09     41.11 o 
  -8   4   1     1223.44     1207.53     54.73 o 
  -7   4   1      557.09      584.06     29.85 o 
  -6   4   1      188.01      201.85     28.40 o 
  -5   4   1     5254.99     5744.13    142.09 o 
  -4   4   1       12.94       23.70      9.27 o 
  -3   4   1      990.22     1021.58     30.82 o 
  -2   4   1    26734.67    27397.15    920.63 o 
  -1   4   1     3933.89     4133.81    140.52 o 
   0   4   1       30.76       38.94      5.06 o 
   1   4   1       86.60       96.76     11.16 o 
   2   4   1     1800.72     1582.99     69.59 o 
   3   4   1      262.35      287.31     13.66 o 
   4   4   1     2982.93     3039.96     96.17 o 
   5   4   1     2214.32     2190.89     56.77 o 
   6   4   1       22.00       45.19     20.08 o 
   7   4   1      427.34      470.85     41.56 o 
   8   4   1      481.48      502.40     61.32 o 
   9   4   1       20.42       18.42     47.95 o 
 -10   5   1       84.41        2.89     91.19 o 
  -9   5   1       11.57      -46.35     45.80 o 
  -8   5   1       59.22      137.03     39.60 o 
  -7   5   1      769.71      785.98     36.97 o 
  -6   5   1      758.76      739.18     34.26 o 
  -5   5   1      115.18      135.65     15.98 o 
  -4   5   1      619.50      590.19     23.02 o 
  -3   5   1     5836.52     6108.35    151.43 o 
  -2   5   1     1751.41     1845.05     75.65 o 
  -1   5   1     2603.65     2502.99     59.88 o 
   0   5   1    13195.13    13046.92    890.53 o 
   1   5   1     2855.18     2598.53    102.46 o 
   2   5   1       52.51       53.75      7.14 o 
   3   5   1     5934.24     5741.51    151.24 o 
   4   5   1        0.58       33.59      9.24 o 
   5   5   1      302.48      280.77     30.15 o 
   6   5   1      983.54      934.02     42.81 o 
   7   5   1       61.87       96.98     46.18 o 
   8   5   1      183.28      237.02     55.39 o 
   9   5   1      210.38      152.97     53.70 o 
 -10   6   1       79.48        3.17     96.96 o 
  -9   6   1       19.61      -60.36     48.48 o 
  -8   6   1      927.77      931.62    113.70 o 
  -7   6   1      790.19      849.02     39.74 o 
  -6   6   1      176.36      180.52     19.31 o 
  -5   6   1     2340.81     2689.05     71.54 o 
  -4   6   1     1668.92     1765.33    109.20 o 
  -3   6   1     1414.94     1480.51     62.00 o 
  -2   6   1     4372.82     4544.58    119.19 o 
  -1   6   1     4626.89     4740.55    109.35 o 
   0   6   1       30.27       34.32      7.21 o 
   1   6   1     1888.81     1977.92     49.37 o 
   2   6   1        7.08       13.90      6.97 o 
   3   6   1      198.22      220.13     22.12 o 
   4   6   1     4496.87     4443.20     94.31 o 
   5   6   1      802.23      735.65     41.78 o 
   6   6   1      169.30      267.77     45.23 o 
   7   6   1      856.20      816.98     59.47 o 
   8   6   1      330.70      385.89     62.76 o 
   9   6   1       55.58       55.73     52.49 o 
 -10   7   1        5.50      -84.02     56.02 o 
  -9   7   1       18.44      -69.21     49.44 o 
  -8   7   1        4.74       -4.11     44.68 o 
  -7   7   1       28.18       69.97     32.03 o 
  -6   7   1        0.25      -23.69     15.79 o 
  -5   7   1      121.35      170.02     19.86 o 
  -4   7   1     1603.76     1586.91    104.19 o 
  -3   7   1     1013.33     1000.73     54.15 o 
  -2   7   1       26.51       41.33      9.37 o 
  -1   7   1       49.44       39.79      7.87 o 
   0   7   1      353.84      309.43     14.64 o 
   1   7   1      972.39      929.30     30.45 o 
   2   7   1      356.33      369.13     16.51 o 
   3   7   1        0.31      -12.71      8.47 o 
   4   7   1      338.20      394.48     87.33 o 
   5   7   1       35.53       53.02     22.09 o 
   6   7   1       98.17      132.02     40.83 o 
   7   7   1       38.70       86.97     49.63 o 
   8   7   1        4.26       21.43     50.24 o 
   9   7   1       42.73       89.48     57.06 o 
 -10   8   1      161.56       71.57     74.16 o 
  -9   8   1       83.09      -48.03     51.24 o 
  -8   8   1      371.71      401.61     62.74 o 
  -7   8   1     1207.08     1215.58     46.46 o 
  -6   8   1      109.37      119.54     21.00 o 
  -5   8   1     2230.41     2583.79    165.43 o 
  -4   8   1       14.82       18.58     14.33 o 
  -3   8   1       78.24       93.04     13.80 o 
  -2   8   1     3541.61     3875.11    105.93 o 
  -1   8   1     3381.97     3606.25    114.34 o 
   0   8   1        2.24        0.14      7.21 o 
   1   8   1      174.63      200.64     13.56 o 
   2   8   1       16.69       20.51      9.53 o 
   3   8   1      566.01      483.19     25.24 o 
   4   8   1     2166.78     2182.86     52.73 o 
   5   8   1      845.96      788.97     56.11 o 
   6   8   1      248.36      281.47     48.88 o 
   7   8   1      782.86      670.86     57.03 o 
   8   8   1       89.81       76.47     53.94 o 
   9   8   1       93.59      113.44     63.71 o 
  -9   9   1       37.04        7.46     53.45 o 
  -8   9   1       56.64       -6.32     47.91 o 
  -7   9   1        9.23       -2.66     36.34 o 
  -6   9   1      691.19      719.14     44.95 o 
  -5   9   1       83.57      146.85     20.05 o 
  -4   9   1      227.39      283.22     25.27 o 
  -3   9   1      789.03      783.27     36.37 o 
  -2   9   1      589.27      561.72     22.53 o 
  -1   9   1      130.25      142.20     15.77 o 
   0   9   1     3941.40     4329.90    101.96 o 
   1   9   1      202.51      227.22     15.38 o 
   2   9   1      763.92      764.34     29.54 o 
   3   9   1      744.34      875.43     30.03 o 
   4   9   1       65.37       89.86     31.52 o 
   5   9   1      353.85      384.87     65.93 o 
   6   9   1      139.44      160.42     46.30 o 
   7   9   1       84.26      104.68     48.77 o 
   8   9   1       15.01      -36.56     52.18 o 
   9   9   1       41.94       43.86     78.78 o 
  -9  10   1       17.56      -52.26     52.48 o 
  -8  10   1      224.72      227.93     55.51 o 
  -7  10   1      838.24      847.80     40.36 o 
  -6  10   1       25.77        8.56     19.86 o 
  -5  10   1     1446.37     1574.44     75.09 o 
  -4  10   1     1246.51     1281.44     70.29 o 
  -3  10   1       20.12       40.35     13.79 o 
  -2  10   1      220.64      233.27     16.69 o 
  -1  10   1     1376.27     1456.13     49.82 o 
   0  10   1     2028.03     2165.22     67.48 o 
   1  10   1     1693.75     1800.84     48.94 o 
   2  10   1      222.49      231.43     16.22 o 
   3  10   1      213.46      218.43     18.27 o 
   4  10   1     2099.59     2091.65     64.70 o 
   5  10   1      455.68      426.45     24.00 o 
   6  10   1       89.88      158.70     45.77 o 
   7  10   1      256.46      305.30     58.96 o 
   8  10   1      147.25       64.87     58.77 o 
  -9  11   1       25.56        2.68     53.94 o 
  -8  11   1       16.59        1.98     47.13 o 
  -7  11   1      318.82      320.88     32.23 o 
  -6  11   1      922.97      951.22     44.73 o 
  -5  11   1      488.68      524.57     33.72 o 
  -4  11   1      404.00      437.61     30.91 o 
  -3  11   1     1274.63     1351.20     63.30 o 
  -2  11   1     1013.50     1033.44     35.66 o 
  -1  11   1      552.34      528.16     27.27 o 
   0  11   1     7249.83     7199.65    198.03 o 
   1  11   1      117.44      116.42     14.97 o 
   2  11   1      443.80      441.88     22.15 o 
   3  11   1     2165.20     2358.89     96.22 o 
   4  11   1       21.16        3.69     14.60 o 
   5  11   1      802.14      803.23     31.17 o 
   6  11   1      446.71      547.94     61.97 o 
   7  11   1       24.62      -16.70     48.30 o 
   8  11   1       51.68      -55.72     55.93 o 
  -9  12   1       17.40      -21.20     54.60 o 
  -8  12   1      212.38      208.20     59.57 o 
  -7  12   1      257.20      299.53     34.62 o 
  -6  12   1        0.19       -7.53     20.48 o 
  -5  12   1      420.35      422.96     28.83 o 
  -4  12   1      141.60      184.12     22.06 o 
  -3  12   1       45.04       51.22     19.90 o 
  -2  12   1     1688.60     1700.59     64.40 o 
  -1  12   1     1206.04     1265.67     47.18 o 
   0  12   1     1378.68     1352.46     65.65 o 
   1  12   1     1467.54     1568.34     45.55 o 
   2  12   1     1699.76     1816.11     55.94 o 
   3  12   1      133.13      161.47     19.92 o 
   4  12   1      745.84      717.86     29.09 o 
   5  12   1      580.83      598.04     34.54 o 
   6  12   1       29.34       42.16     48.19 o 
   7  12   1        2.54      -69.38     46.25 o 
   8  12   1       69.09      -13.89     57.07 o 
  -8  13   1       58.99       77.63     85.13 o 
  -7  13   1      160.91      200.84     32.93 o 
  -6  13   1      739.80      795.35     40.23 o 
  -5  13   1      105.99       97.71     28.88 o 
  -4  13   1      206.01      264.67     25.79 o 
  -3  13   1     2036.99     2088.89    155.78 o 
  -2  13   1      436.19      403.90     27.32 o 
  -1  13   1     4091.62     3974.70    147.03 o 
   0  13   1     2062.14     1976.37    117.88 o 
   1  13   1      333.84      330.70     26.12 o 
   2  13   1      953.06      983.44     35.33 o 
   3  13   1     2087.36     2262.68     69.92 o 
   4  13   1      123.70      109.22     41.18 o 
   5  13   1      566.14      527.69     38.52 o 
   6  13   1      100.63       22.96     45.22 o 
   7  13   1       41.39       -8.63     63.77 o 
   8  13   1       46.82        4.04     76.47 o 
  -8  14   1       10.68      -58.00     80.22 o 
  -7  14   1        1.85        3.87     28.63 o 
  -6  14   1      204.69      191.71     31.45 o 
  -5  14   1       11.90      -32.52     21.68 o 
  -4  14   1     1212.02     1252.98    111.55 o 
  -3  14   1      170.74      218.77     22.96 o 
  -2  14   1        6.93      -24.74     16.49 o 
  -1  14   1      329.84      362.87     27.25 o 
   0  14   1      133.46      134.70     24.53 o 
   1  14   1     1031.02     1063.24     38.40 o 
   2  14   1      818.15      855.90     64.75 o 
   3  14   1        0.15       -5.61     18.87 o 
   4  14   1       39.76       -7.96     21.91 o 
   5  14   1       25.77       22.86     19.46 o 
   6  14   1        0.28      -91.77     61.18 o 
   7  14   1       21.75      -35.25     50.62 o 
  -8  15   1      103.32       37.23     81.09 o 
  -7  15   1      132.07      159.66     35.04 o 
  -6  15   1      453.70      525.20     36.74 o 
  -5  15   1       33.27        1.83     32.88 o 
  -4  15   1       52.53       50.29     22.72 o 
  -3  15   1      860.05      869.42     72.24 o 
  -2  15   1        4.30      -26.79     17.86 o 
  -1  15   1     2124.82     1798.16     80.37 o 
   0  15   1     1598.29     1464.12     56.17 o 
   1  15   1       20.04       -0.07     19.56 o 
   2  15   1       19.47        2.68     18.39 o 
   3  15   1     1599.52     1610.99     53.34 o 
   4  15   1       64.92       34.37     21.28 o 
   5  15   1      241.36      233.22     31.54 o 
   6  15   1      145.41       47.04     47.15 o 
   7  15   1       23.70      -14.09     48.35 o 
  -7  16   1      174.78      209.21     36.39 o 
  -6  16   1        4.16        1.66     27.45 o 
  -5  16   1        5.17      -36.54     24.36 o 
  -4  16   1       51.46       11.55     23.14 o 
  -3  16   1       41.20       97.57     26.69 o 
  -2  16   1       56.27       60.64     23.58 o 
  -1  16   1        0.30       21.23     22.27 o 
   0  16   1      140.73      161.16     28.40 o 
   1  16   1       91.14      108.74     30.73 o 
   2  16   1      202.83      210.55     32.08 o 
   3  16   1      424.39      499.53     34.18 o 
   4  16   1      312.21      344.13     30.33 o 
   5  16   1        0.05      -18.53     25.45 o 
   6  16   1        1.91      -39.32     44.25 o 
   7  16   1        9.50      -18.76     64.93 o 
  -7  17   1       49.59       58.68     33.29 o 
  -6  17   1      229.25      234.78     47.24 o 
  -5  17   1      100.28       80.07     32.78 o 
  -4  17   1      433.97      425.36     38.44 o 
  -3  17   1      508.59      474.59     53.10 o 
  -2  17   1      151.16      119.85     27.94 o 
  -1  17   1       75.02       51.94     25.21 o 
   0  17   1      218.00      233.72     55.12 o 
   1  17   1       95.43       91.46     28.42 o 
   2  17   1      603.79      548.67     50.93 o 
   3  17   1       27.15      -20.69     28.72 o 
   4  17   1       29.12       28.82     24.10 o 
   5  17   1      441.42      442.45     40.64 o 
   6  17   1      246.85      143.34     53.12 o 
  -6  18   1       23.29       14.85     34.74 o 
  -5  18   1      499.73      496.75    100.86 o 
  -4  18   1        0.96        8.66     28.69 o 
  -3  18   1        9.36       23.71     27.44 o 
  -2  18   1      481.35      429.99     39.15 o 
  -1  18   1      146.72      149.16     29.66 o 
   0  18   1       50.58       10.20     26.58 o 
   1  18   1      122.21      145.82     32.10 o 
   2  18   1       10.11       17.45     30.73 o 
   3  18   1        0.13      -42.54     28.36 o 
   4  18   1      401.89      533.24     46.11 o 
   5  18   1      171.99      203.40     36.32 o 
   6  18   1        0.10      -36.65     62.04 o 
  -6  19   1      104.20      110.46     38.88 o 
  -5  19   1      141.54      176.88     38.72 o 
  -4  19   1      311.80      269.39     40.08 o 
  -3  19   1      149.16      176.80     60.89 o 
  -2  19   1        7.33      -26.67     27.52 o 
  -1  19   1        2.96      -27.77     27.73 o 
   0  19   1      302.46      259.21     35.74 o 
   1  19   1       33.39       -4.55     28.55 o 
   2  19   1      160.00      142.03     33.94 o 
   3  19   1       34.75      -17.67     55.26 o 
   4  19   1       30.46       28.45     29.29 o 
   5  19   1       69.87       53.11     36.26 o 
  -5  20   1      265.56      255.39     43.53 o 
  -4  20   1      158.76      104.57     36.94 o 
  -3  20   1        0.18      -19.67     31.41 o 
  -2  20   1      404.41      406.81     41.67 o 
  -1  20   1      165.13       97.45     33.42 o 
   0  20   1        0.24      -36.39     29.79 o 
   1  20   1      368.87      378.23     57.43 o 
   2  20   1      152.93      175.94     37.49 o 
   3  20   1       18.92      -38.82     54.97 o 
   4  20   1      256.46      301.00     50.53 o 
  -4  21   1       38.24       28.71     34.79 o 
  -3  21   1       64.36       87.59     36.18 o 
  -2  21   1       21.54      -19.10     32.22 o 
  -1  21   1       14.66      -22.60     32.32 o 
   0  21   1       29.67        2.62     32.95 o 
   1  21   1        5.91       18.72     33.48 o 
   2  21   1       50.67       10.35     32.78 o 
   3  21   1       20.74      -31.37     35.45 o 
   4  21   1       52.06      105.91     60.89 o 
  -3  22   1        7.84       17.56     37.64 o 
  -2  22   1      221.03      158.56     40.56 o 
  -1  22   1      128.96       95.29     36.57 o 
   0  22   1        5.21        4.04     34.37 o 
   1  22   1      297.47      284.05     43.16 o 
   2  22   1      173.18      141.28     40.08 o 
   3  22   1       20.31       -0.58     55.69 o 
  -2  23   1        3.47       -9.69     34.59 o 
  -1  23   1       16.59      -34.06     39.97 o 
   0  23   1       51.57       25.38     38.76 o 
   1  23   1        2.25        9.56     37.31 o 
 -10   0   2      461.03      396.79     99.85 o 
  -9   0   2      610.06      585.51     96.96 o 
  -8   0   2       18.35      -32.61     62.33 o 
  -7   0   2     2478.74     2569.82    111.82 o 
  -6   0   2       37.49       44.73     39.25 o 
  -5   0   2      675.42      776.26     59.16 o 
  -4   0   2     3466.52     3902.92    179.49 o 
  -3   0   2    14183.39    14438.66    598.21 o 
  -2   0   2      110.04      125.53     17.89 o 
  -1   0   2     1774.11     1685.26     75.61 o 
   0   0   2     9804.34     7810.44    473.26 o 
   1   0   2     4096.27     3500.82    119.61 o 
   2   0   2    17325.23    16647.96   1179.53 o 
   3   0   2    15325.61    15447.34    450.75 o 
   4   0   2      273.85      294.81     53.82 o 
   5   0   2     1264.97     1296.54     59.59 o 
   6   0   2     1758.84     1706.14     73.56 o 
   7   0   2       97.07      134.94     40.10 o 
   8   0   2      433.66      393.49     58.29 o 
   9   0   2      114.75      -43.57     89.17 o 
 -10   1   2       15.97      -11.35     57.02 o 
  -9   1   2       13.23        6.47     50.90 o 
  -8   1   2      118.21      138.03     49.89 o 
  -7   1   2       72.96      193.95     44.48 o 
  -6   1   2       23.55       14.85     27.32 o 
  -5   1   2     1095.24     1243.33     54.57 o 
  -4   1   2      647.20      838.11     72.58 o 
  -3   1   2      871.61      921.77     67.38 o 
  -2   1   2     1744.36     1520.81     50.37 o 
  -1   1   2     3659.85     3092.86    147.50 o 
   0   1   2     2543.63     2188.53     48.51 o 
   1   1   2        0.57       -0.94      5.85 o 
   2   1   2      921.71     1122.08     84.50 o 
   3   1   2       21.83       48.90     23.37 o 
   4   1   2      248.04      234.31     20.37 o 
   5   1   2      329.15      424.02     34.92 o 
   6   1   2      393.15      434.01     30.51 o 
   7   1   2      355.30      322.89     33.47 o 
   8   1   2        9.73       80.52     41.56 o 
   9   1   2       41.70       30.47     65.79 o 
 -10   2   2      222.12      232.33     63.62 o 
  -9   2   2      254.06      189.27     58.36 o 
  -8   2   2        1.84       -3.68     28.86 o 
  -7   2   2     1633.13     1869.94     82.00 o 
  -6   2   2      670.76      624.26     29.42 o 
  -5   2   2       46.16       80.60     25.28 o 
  -4   2   2     4610.66     4977.27    223.64 o 
  -3   2   2     4316.53     4581.39    371.97 o 
  -2   2   2     8607.62     8386.24    227.97 o 
  -1   2   2    12868.40    11139.43    235.33 o 
   0   2   2      910.16      906.14     27.06 o 
   1   2   2     1685.14     1518.57     36.36 o 
   2   2   2    10488.68     9781.80    300.20 o 
   3   2   2     4589.40     4368.83     97.11 o 
   4   2   2      111.41       95.75     16.59 o 
   5   2   2     2857.25     2811.05     70.82 o 
   6   2   2      530.96      519.99     29.02 o 
   7   2   2       24.46       71.10     39.88 o 
   8   2   2      416.72      401.71     50.32 o 
   9   2   2      125.37      117.74     97.83 o 
 -10   3   2       15.28       39.65     58.06 o 
  -9   3   2        5.58      -35.02     51.34 o 
  -8   3   2     1153.17     1241.03     53.69 o 
  -7   3   2      767.75      907.47     56.75 o 
  -6   3   2       27.12       -6.26     28.22 o 
  -5   3   2      323.30      306.75     34.88 o 
  -4   3   2      444.97      440.05     21.97 o 
  -3   3   2       17.92       14.67      8.49 o 
  -2   3   2    13806.73    13774.13    416.32 o 
  -1   3   2    18021.59    15671.63    573.53 o 
   0   3   2     2007.91     1560.57     41.44 o 
   1   3   2       93.44       62.35      9.76 o 
   2   3   2      242.10      298.18     16.15 o 
   3   3   2     2879.45     2932.14     71.01 o 
   4   3   2      325.97      324.16     20.40 o 
   5   3   2        5.87       34.39     20.16 o 
   6   3   2       42.67       72.20     22.59 o 
   7   3   2      563.67      488.20     46.54 o 
   8   3   2       41.08      107.65     48.37 o 
   9   3   2      263.36      215.89    110.67 o 
 -10   4   2      203.92      223.35     97.25 o 
  -9   4   2        1.61       26.37     51.80 o 
  -8   4   2      169.76      351.35     57.74 o 
  -7   4   2      830.52      913.58     55.75 o 
  -6   4   2      700.40      750.07     55.69 o 
  -5   4   2      189.00      166.51     46.75 o 
  -4   4   2     1950.15     2187.11     87.19 o 
  -3   4   2     1278.47     1370.48     87.39 o 
  -2   4   2     5458.23     5419.51    177.77 o 
  -1   4   2     8967.33     8711.10    154.32 o 
   0   4   2       55.58       75.85      7.36 o 
   1   4   2      474.37      504.72     29.58 o 
   2   4   2     1012.61      946.08     34.49 o 
   3   4   2      601.44      620.01     25.75 o 
   4   4   2      342.53      324.44     19.99 o 
   5   4   2     1515.34     1377.70     42.61 o 
   6   4   2        2.32      -23.06     20.88 o 
   7   4   2      115.92      220.84     41.26 o 
   8   4   2      318.92      269.39     57.49 o 
   9   4   2       61.00       63.28     84.55 o 
 -10   5   2        0.83      -31.74     84.55 o 
  -9   5   2       99.82       67.49     48.31 o 
  -8   5   2     2140.40     2250.80     75.25 o 
  -7   5   2      715.95      739.39     38.85 o 
  -6   5   2      339.45      433.72     69.55 o 
  -5   5   2     2013.12     2100.17     71.63 o 
  -4   5   2     1655.82     1530.04     62.01 o 
  -3   5   2     1588.78     1668.98     78.56 o 
  -2   5   2     7214.38     7420.11    334.93 o 
  -1   5   2      263.87      262.25      9.85 o 
   0   5   2     2665.36     2637.27     49.94 o 
   1   5   2      743.32      808.59     21.39 o 
   2   5   2       66.98       51.49     11.50 o 
   3   5   2      217.07      195.46     19.42 o 
   4   5   2     2487.99     2401.76     79.80 o 
   5   5   2        8.76        4.42     16.82 o 
   6   5   2       84.49       79.16     23.85 o 
   7   5   2      727.94      657.13     55.78 o 
   8   5   2       79.92      149.97     52.48 o 
 -10   6   2       10.15      -47.90     88.59 o 
  -9   6   2      118.58      127.61     50.74 o 
  -8   6   2        5.60       76.68     44.84 o 
  -7   6   2        0.56       51.11     38.67 o 
  -6   6   2      216.06      229.31     25.21 o 
  -5   6   2       38.35       58.20     14.03 o 
  -4   6   2      164.21      218.47     19.65 o 
  -3   6   2      406.77      358.19     15.63 o 
  -2   6   2      574.28      610.97     27.40 o 
  -1   6   2     1024.01     1084.57     27.72 o 
   0   6   2      163.40      191.64     10.18 o 
   1   6   2      100.61      106.73      9.55 o 
   2   6   2      153.37      140.41     11.13 o 
   3   6   2      117.65       83.50     11.76 o 
   4   6   2       53.29       78.67     26.00 o 
   5   6   2      168.18      160.59     22.75 o 
   6   6   2       42.92       63.59     42.75 o 
   7   6   2      100.74      184.90     66.66 o 
   8   6   2      138.20      107.12     54.29 o 
 -10   7   2       88.54       59.45     95.52 o 
  -9   7   2      117.03       61.60     50.68 o 
  -8   7   2     1323.40     1298.97     66.97 o 
  -7   7   2     1684.43     1694.13     72.51 o 
  -6   7   2      264.55      256.03     22.28 o 
  -5   7   2     5127.53     5187.09    215.21 o 
  -4   7   2      108.14      102.18     16.33 o 
  -3   7   2     2178.24     2280.82    115.23 o 
  -2   7   2    25500.62    26487.67    968.28 o 
  -1   7   2     3252.70     3373.58     63.64 o 
   0   7   2      542.78      515.12     17.91 o 
   1   7   2     6211.27     5899.04    218.09 o 
   2   7   2      551.72      529.57     18.48 o 
   3   7   2       43.94       29.63     10.00 o 
   4   7   2     2964.57     3125.48    347.58 o 
   5   7   2      565.41      578.02     58.44 o 
   6   7   2      183.12      151.47     46.01 o 
   7   7   2      418.85      496.92     65.79 o 
   8   7   2       80.47       74.30     59.01 o 
 -10   8   2        0.01      -21.54     55.26 o 
  -9   8   2       11.39       54.54     83.11 o 
  -8   8   2        5.70      -15.99     37.87 o 
  -7   8   2        0.68        8.81     21.71 o 
  -6   8   2       42.60       66.09     20.62 o 
  -5   8   2      401.81      466.32     27.68 o 
  -4   8   2        2.36        7.36     13.20 o 
  -3   8   2      610.61      654.90     27.92 o 
  -2   8   2      840.73      938.43     65.71 o 
  -1   8   2      357.21      363.92     13.12 o 
   0   8   2      636.36      681.34     41.11 o 
   1   8   2      133.94      160.37     12.28 o 
   2   8   2       27.59       17.95      9.19 o 
   3   8   2      591.85      573.11     21.43 o 
   4   8   2       46.55      127.84     44.15 o 
   5   8   2       46.07       23.12     36.15 o 
   6   8   2       17.63       -3.69     41.61 o 
   7   8   2       24.58       42.19     50.93 o 
   8   8   2        2.46       11.66     54.08 o 
 -10   9   2       60.90       -8.08     71.57 o 
  -9   9   2      230.98      191.32     89.46 o 
  -8   9   2      556.60      578.79     51.17 o 
  -7   9   2      381.21      401.95     49.03 o 
  -6   9   2      390.58      413.48     29.79 o 
  -5   9   2     4859.65     5226.45    249.05 o 
  -4   9   2      654.30      620.12     28.41 o 
  -3   9   2     1561.22     1482.65     67.96 o 
  -2   9   2     6058.87     6070.20    124.81 o 
  -1   9   2     4469.08     4556.78    107.56 o 
   0   9   2     1344.45     1365.27     34.09 o 
   1   9   2     2679.74     2755.17     60.91 o 
   2   9   2      837.26      785.39     24.95 o 
   3   9   2      268.25      279.63     19.62 o 
   4   9   2     2654.25     2515.35     72.35 o 
   5   9   2      460.30      469.45     50.06 o 
   6   9   2       46.71       22.16     44.95 o 
   7   9   2      470.93      601.30     72.68 o 
   8   9   2      141.34      123.59     60.89 o 
  -9  10   2       10.35      -91.77     81.38 o 
  -8  10   2        1.06       10.90     27.47 o 
  -7  10   2       59.86       34.46     25.21 o 
  -6  10   2       53.88       81.23     22.43 o 
  -5  10   2       19.04       32.03     18.86 o 
  -4  10   2      100.09       98.47     24.16 o 
  -3  10   2     1265.86     1387.58     54.93 o 
  -2  10   2      173.89      206.40     23.41 o 
  -1  10   2        6.83      -13.45     10.78 o 
   0  10   2      538.26      583.10     20.09 o 
   1  10   2      147.32      182.32     14.62 o 
   2  10   2      401.66      371.96     18.59 o 
   3  10   2      348.35      349.01     20.38 o 
   4  10   2      382.57      424.72     29.91 o 
   5  10   2      372.03      489.70     55.60 o 
   6  10   2        1.50      -14.13     44.73 o 
   7  10   2      187.12      176.03     56.68 o 
   8  10   2       46.16       88.79     58.34 o 
  -9  11   2       67.26      -14.72     85.42 o 
  -8  11   2      207.31      205.65     32.83 o 
  -7  11   2        4.28      -33.29     25.12 o 
  -6  11   2       85.99      102.01     23.22 o 
  -5  11   2     1319.35     1389.62     66.96 o 
  -4  11   2       18.22       11.21     15.41 o 
  -3  11   2      213.22      225.41     20.28 o 
  -2  11   2     1090.62     1090.85     27.12 o 
  -1  11   2      250.75      256.16     17.05 o 
   0  11   2      411.57      448.47     18.31 o 
   1  11   2     1473.88     1416.00     37.45 o 
   2  11   2      117.18      117.99     15.92 o 
   3  11   2      643.43      665.09     26.87 o 
   4  11   2      909.74      865.53     38.30 o 
   5  11   2      529.26      529.92     48.87 o 
   6  11   2      169.03      167.90     53.15 o 
   7  11   2       91.64      126.32     56.36 o 
  -9  12   2      132.81       59.45     88.88 o 
  -8  12   2       19.93        9.28     28.55 o 
  -7  12   2      228.21      236.47     36.56 o 
  -6  12   2       68.32       96.02     28.41 o 
  -5  12   2       66.02       62.76     20.94 o 
  -4  12   2      307.02      304.12     30.39 o 
  -3  12   2      637.31      652.53     33.65 o 
  -2  12   2      409.39      411.27     16.46 o 
  -1  12   2      481.62      559.68     40.64 o 
   0  12   2      229.25      231.48     16.19 o 
   1  12   2       57.61       45.64     13.59 o 
   2  12   2     1339.96     1347.68     38.36 o 
   3  12   2      905.19      940.90     32.77 o 
   4  12   2      140.82      171.75     29.46 o 
   5  12   2      694.88      700.66     54.18 o 
   6  12   2       86.70       -1.09     45.33 o 
   7  12   2       29.40       54.38     56.08 o 
  -8  13   2       25.47      -44.80     29.86 o 
  -7  13   2        0.12      -36.22     27.27 o 
  -6  13   2       44.25       42.21     26.62 o 
  -5  13   2       54.71        1.67     29.46 o 
  -4  13   2       95.66      109.60     20.91 o 
  -3  13   2      191.53      176.12     31.10 o 
  -2  13   2       35.77       -4.35     25.83 o 
  -1  13   2        6.83       -3.85     13.33 o 
   0  13   2       95.22      100.69     14.60 o 
   1  13   2      456.22      460.23     21.68 o 
   2  13   2        4.89       11.09     15.07 o 
   3  13   2      298.02      327.42     24.41 o 
   4  13   2       99.67       92.09     25.41 o 
   5  13   2       53.53       23.18     41.65 o 
   6  13   2      104.87       86.82     52.77 o 
   7  13   2       30.75        9.28     54.60 o 
  -8  14   2       70.95      -11.35     33.12 o 
  -7  14   2      197.05      180.07     33.93 o 
  -6  14   2      616.95      663.35     50.66 o 
  -5  14   2       26.30        1.33     22.08 o 
  -4  14   2        6.87      -28.53     19.02 o 
  -3  14   2     1056.99     1034.68     43.56 o 
  -2  14   2       27.62       -0.93     16.90 o 
  -1  14   2     1611.52     1620.49    109.88 o 
   0  14   2      953.02      996.59     70.22 o 
   1  14   2        8.87      -16.66     13.91 o 
   2  14   2     1120.58     1132.23     36.61 o 
   3  14   2     2403.02     2546.68     64.43 o 
   4  14   2       10.63       -1.42     22.51 o 
   5  14   2      185.34      187.29     49.59 o 
   6  14   2      292.71      215.54     81.81 o 
   7  14   2        2.61      -47.86     53.49 o 
  -8  15   2        3.67      -50.52     33.68 o 
  -7  15   2       82.16      114.99     43.90 o 
  -6  15   2       16.98      -12.89     31.38 o 
  -5  15   2        1.35      -37.93     25.29 o 
  -4  15   2      154.46      146.00     25.23 o 
  -3  15   2      105.59      109.27     25.43 o 
  -2  15   2       84.89       64.18     22.81 o 
  -1  15   2        0.06        1.29     15.82 o 
   0  15   2        9.68        4.53     17.51 o 
   1  15   2        0.79      -20.20     14.89 o 
   2  15   2       27.46      -11.71     18.06 o 
   3  15   2      202.38      271.82     31.53 o 
   4  15   2       52.91       21.99     25.34 o 
   5  15   2       36.54       18.97     42.59 o 
   6  15   2       65.37       47.51     47.55 o 
  -7  16   2      382.34      380.73     57.98 o 
  -6  16   2      362.43      342.91     51.31 o 
  -5  16   2        3.11      -33.57     22.38 o 
  -4  16   2      435.88      456.82     38.48 o 
  -3  16   2     1346.39     1299.34    168.96 o 
  -2  16   2       35.86        7.95     21.74 o 
  -1  16   2      761.93      682.70     64.21 o 
   0  16   2     1253.80     1267.34    102.31 o 
   1  16   2       22.79        8.67     20.90 o 
   2  16   2      594.66      662.07     31.21 o 
   3  16   2     1180.14     1212.35     42.49 o 
   4  16   2        4.30      -31.36     26.46 o 
   5  16   2       91.09       32.56     46.01 o 
   6  16   2      258.29      243.18     59.01 o 
  -7  17   2       21.56       38.41     37.67 o 
  -6  17   2        7.18       23.56     33.49 o 
  -5  17   2       29.63        8.45     76.04 o 
  -4  17   2       15.29       -6.37     36.22 o 
  -3  17   2      116.64      101.49     28.50 o 
  -2  17   2       36.84       51.21     24.96 o 
  -1  17   2        8.77       12.88     24.45 o 
   0  17   2       35.85       56.65     22.08 o 
   1  17   2       88.45       73.12     24.03 o 
   2  17   2       27.29       68.76     25.88 o 
   3  17   2        5.34      -33.10     22.07 o 
   4  17   2      141.98       73.70     30.32 o 
   5  17   2       16.21       -8.99     43.81 o 
  -7  18   2      124.59      136.21     68.10 o 
  -6  18   2      322.33      335.70     44.27 o 
  -5  18   2        0.09      -41.70     31.60 o 
  -4  18   2      630.57      583.85    106.92 o 
  -3  18   2      562.42      466.07     76.04 o 
  -2  18   2       26.37       10.83     26.67 o 
  -1  18   2      469.24      451.39     40.55 o 
   0  18   2      607.23      637.01     36.69 o 
   1  18   2       16.47      -17.20     23.21 o 
   2  18   2      322.53      340.10     34.01 o 
   3  18   2       69.85       66.03     28.58 o 
   4  18   2        3.71      -24.14     33.12 o 
   5  18   2       86.31       35.66     46.18 o 
  -6  19   2       26.70       62.86     39.16 o 
  -5  19   2      123.20       50.88     34.87 o 
  -4  19   2       54.34       16.48     31.06 o 
  -3  19   2       46.92        5.55     29.05 o 
  -2  19   2      595.41      459.63     64.35 o 
  -1  19   2       25.07       18.53     29.44 o 
   0  19   2        0.95        3.68     29.60 o 
   1  19   2       16.09      -10.70     24.91 o 
   2  19   2        0.45      -35.54     25.29 o 
   3  19   2      280.56      276.48     34.89 o 
   4  19   2      139.24       75.97     37.94 o 
  -5  20   2       16.67      -28.91     60.17 o 
  -4  20   2      134.98       91.71     35.77 o 
  -3  20   2       41.18        1.77     30.20 o 
  -2  20   2       64.88       85.83     33.89 o 
  -1  20   2       59.82       68.53     33.77 o 
   0  20   2      285.61      227.14     72.58 o 
   1  20   2      115.94      143.29     31.38 o 
   2  20   2        0.58      -40.28     26.85 o 
   3  20   2       30.17      -41.34     32.19 o 
   4  20   2        0.92       -9.52     56.85 o 
  -4  21   2      147.22       87.97     37.31 o 
  -3  21   2       30.06       -2.14     50.50 o 
  -2  21   2      322.90      277.40     43.57 o 
  -1  21   2      116.40      100.99     35.73 o 
   0  21   2      126.49      113.48     36.67 o 
   1  21   2      130.40      155.07     39.25 o 
   2  21   2       85.44       64.57     37.73 o 
   3  21   2       91.28      -15.17     39.55 o 
  -3  22   2        8.48      -11.27     34.32 o 
  -2  22   2        2.39       48.46     36.95 o 
  -1  22   2        0.07      -23.74     35.35 o 
   0  22   2        2.33      -19.24     35.18 o 
   1  22   2       31.53       59.03     38.34 o 
   2  22   2        6.15      -31.90     38.73 o 
 -10   1   3      518.38      536.78     73.96 o 
  -9   1   3      854.35      914.80     66.72 o 
  -8   1   3        1.47      -27.38     44.95 o 
  -7   1   3      517.66      508.00     49.87 o 
  -6   1   3       46.92       -9.23     42.42 o 
  -5   1   3        2.40      -28.86     32.32 o 
  -4   1   3     2582.99     2676.94     89.14 o 
  -3   1   3     2457.42     2414.98     78.76 o 
  -2   1   3        6.15        5.33     11.83 o 
  -1   1   3      754.02      775.49     25.20 o 
   0   1   3     1146.91     1056.99     28.12 o 
   1   1   3     1417.93     1363.70     35.74 o 
   2   1   3     9348.46     9380.28    197.71 o 
   3   1   3     1011.78      960.27     31.63 o 
   4   1   3      645.69      611.50     32.43 o 
   5   1   3     3152.13     2835.24     74.70 o 
   6   1   3       63.22       58.47     31.91 o 
   7   1   3      371.86      396.56     50.40 o 
   8   1   3      780.21      651.32    103.18 o 
 -10   2   3       14.69        1.17     82.53 o 
  -9   2   3       68.47      127.74     68.97 o 
  -8   2   3      514.03      576.31     59.57 o 
  -7   2   3      677.38      625.62     74.74 o 
  -6   2   3      268.16      332.82     55.26 o 
  -5   2   3      881.12      948.13     99.56 o 
  -4   2   3     2241.65     2108.38    132.31 o 
  -3   2   3       81.43       66.62     14.54 o 
  -2   2   3     4333.02     3722.34    114.56 o 
  -1   2   3       10.21       16.94      6.60 o 
   0   2   3     2509.59     2102.65     48.94 o 
   1   2   3     2032.41     1691.01     42.19 o 
   2   2   3     1627.85     1812.20    101.96 o 
   3   2   3      614.15      736.17     35.53 o 
   4   2   3     1651.64     1578.53     46.95 o 
   5   2   3       78.43      129.57     47.33 o 
   6   2   3      144.67      131.45     29.39 o 
   7   2   3      272.99      287.21     35.98 o 
   8   2   3       39.97      184.93     96.93 o 
 -10   3   3      335.67      437.76    100.13 o 
  -9   3   3      181.00      265.77     87.44 o 
  -8   3   3       69.49       94.65     73.87 o 
  -7   3   3      644.83      676.12     76.18 o 
  -6   3   3      495.15      446.81     43.72 o 
  -5   3   3      998.83     1041.04     81.52 o 
  -4   3   3     3724.94     3785.89    318.29 o 
  -3   3   3     1819.20     1724.43     48.20 o 
  -2   3   3     1649.22     1532.33     58.29 o 
  -1   3   3     5830.54     5139.42    106.79 o 
   0   3   3      752.75      642.47     17.02 o 
   1   3   3      477.65      471.79     20.37 o 
   2   3   3     4453.96     4454.21     99.25 o 
   3   3   3      623.79      574.05     28.74 o 
   4   3   3       15.54       33.95     20.65 o 
   5   3   3     1297.07     1286.61     44.67 o 
   6   3   3       98.25       69.31     28.01 o 
   7   3   3       38.27       60.60     51.44 o 
   8   3   3      482.31      475.98     66.62 o 
 -10   4   3        0.27        6.64     82.24 o 
  -9   4   3       37.21       45.02     79.07 o 
  -8   4   3     1159.56     1172.75    100.42 o 
  -7   4   3      221.23      264.89     42.67 o 
  -6   4   3      991.59     1059.32     57.43 o 
  -5   4   3     4125.11     4282.00    364.61 o 
  -4   4   3     1684.70     1569.44    116.44 o 
  -3   4   3      866.09      848.29     56.70 o 
  -2   4   3     8982.08     8645.79    175.77 o 
  -1   4   3        9.12       11.99      6.08 o 
   0   4   3     1026.84      980.40     26.33 o 
   1   4   3     3524.44     3641.94     90.11 o 
   2   4   3      336.00      368.86     25.30 o 
   3   4   3     1097.05     1108.57     34.72 o 
   4   4   3     1143.88     1103.17     37.35 o 
   5   4   3      327.31      340.21     34.29 o 
   6   4   3       22.62       15.19     25.47 o 
   7   4   3      369.06      343.73     61.90 o 
   8   4   3       77.85      138.80     87.29 o 
 -10   5   3       47.70       19.33     86.57 o 
  -9   5   3      202.58      142.86     38.07 o 
  -8   5   3       31.58       76.54     45.34 o 
  -7   5   3      758.33      774.37     68.82 o 
  -6   5   3       95.23      150.18     30.88 o 
  -5   5   3      443.15      559.45     59.67 o 
  -4   5   3     2072.60     2042.30    191.32 o 
  -3   5   3     3487.92     3395.96    147.99 o 
  -2   5   3      982.57      983.78     26.45 o 
  -1   5   3     1378.21     1232.06     27.28 o 
   0   5   3     2921.64     2832.30     54.79 o 
   1   5   3       34.90       27.80      7.61 o 
   2   5   3      753.35      701.38     28.73 o 
   3   5   3     2327.15     2298.57     67.75 o 
   4   5   3       72.39       96.92     24.28 o 
   5   5   3        1.69      -16.73     21.00 o 
   6   5   3      134.74      131.11     32.83 o 
   7   5   3       28.12       73.44     49.65 o 
   8   5   3      115.38      101.72     61.90 o 
 -10   6   3       25.10      -47.90     86.57 o 
  -9   6   3       44.71       49.07     46.27 o 
  -8   6   3     1126.11     1060.93     48.86 o 
  -7   6   3       50.17       48.94     23.90 o 
  -6   6   3     1418.68     1320.65     76.85 o 
  -5   6   3     2200.98     2180.98    138.33 o 
  -4   6   3      505.56      491.59     38.60 o 
  -3   6   3     6033.57     6085.74    200.43 o 
  -2   6   3     4422.11     4717.93    138.03 o 
  -1   6   3      564.71      524.26     15.78 o 
   0   6   3     3133.15     2988.07     65.64 o 
   1   6   3     2956.86     2933.25     90.24 o 
   2   6   3       45.61       42.84      8.45 o 
   3   6   3      966.73     1122.13    116.48 o 
   4   6   3      384.83      369.73     28.88 o 
   5   6   3       19.67      -24.87     43.72 o 
   6   6   3       61.26       79.34     43.61 o 
   7   6   3      469.90      467.73     65.29 o 
   8   6   3        1.09       59.46     57.41 o 
 -10   7   3       90.63       41.55     86.86 o 
  -9   7   3       85.00       93.99     48.29 o 
  -8   7   3      235.82      291.70     49.21 o 
  -7   7   3      179.01      181.00     29.02 o 
  -6   7   3      343.15      314.78     26.57 o 
  -5   7   3        1.94       -5.23     12.22 o 
  -4   7   3       73.72       90.99     13.25 o 
  -3   7   3     1506.84     1582.38     49.48 o 
  -2   7   3     3148.01     3193.03     62.11 o 
  -1   7   3      110.16       96.01      9.34 o 
   0   7   3      129.47      133.19     10.39 o 
   1   7   3      420.14      485.87     21.41 o 
   2   7   3      415.03      383.34     16.20 o 
   3   7   3       40.18       39.89     26.26 o 
   4   7   3       70.62       38.91     53.53 o 
   5   7   3       13.98      -27.45     66.37 o 
   6   7   3       99.55       93.97     47.51 o 
   7   7   3       50.25       44.11     51.99 o 
   8   7   3        2.21      -29.15     67.81 o 
 -10   8   3      182.92      240.96    100.13 o 
  -9   8   3      248.15      225.98     50.82 o 
  -8   8   3      636.65      615.47     52.79 o 
  -7   8   3      119.34      158.07     28.06 o 
  -6   8   3      526.93      486.31     25.08 o 
  -5   8   3      962.99     1069.08     68.07 o 
  -4   8   3       43.90       54.35     12.80 o 
  -3   8   3     3378.89     3129.42    139.45 o 
  -2   8   3     4005.83     4128.23     91.70 o 
  -1   8   3     1118.95     1174.71     27.48 o 
   0   8   3      925.15      934.59     26.75 o 
   1   8   3     2278.36     2573.19     58.05 o 
   2   8   3       90.14       73.98     15.70 o 
   3   8   3      928.21      900.01     83.54 o 
   4   8   3      441.96      485.51     46.07 o 
   5   8   3       52.63       -3.99     53.96 o 
   6   8   3      201.59      222.96     54.00 o 
   7   8   3      438.18      410.37     67.91 o 
 -10   9   3       95.12      -28.28     83.11 o 
  -9   9   3       54.04       46.18     45.26 o 
  -8   9   3        0.12      -26.97     39.29 o 
  -7   9   3       48.46       39.62     25.50 o 
  -6   9   3        1.86        6.50     19.59 o 
  -5   9   3      152.13      173.42     23.71 o 
  -4   9   3       31.69       39.92     29.13 o 
  -3   9   3      562.29      533.60     21.19 o 
  -2   9   3       25.25       34.32      8.89 o 
  -1   9   3      935.68     1002.74     24.94 o 
   0   9   3      297.98      306.82     16.04 o 
   1   9   3     1221.91     1341.87     35.55 o 
   2   9   3      537.23      556.22     22.44 o 
   3   9   3      288.99      303.88     42.83 o 
   4   9   3        5.21       -7.42     32.67 o 
   5   9   3        8.92      -36.40     47.76 o 
   6   9   3        0.35      -30.76     41.88 o 
   7   9   3       17.74       50.67     65.07 o 
  -9  10   3       94.17      118.06     48.53 o 
  -8  10   3      372.57      402.78     48.69 o 
  -7  10   3        7.39       24.22     26.52 o 
  -6  10   3       31.37       26.06     21.03 o 
  -5  10   3     1694.72     1649.79    138.75 o 
  -4  10   3      219.76      253.66     28.77 o 
  -3  10   3      662.20      697.58     28.79 o 
  -2  10   3     1024.86     1030.63     25.99 o 
  -1  10   3      288.42      273.43     16.20 o 
   0  10   3      747.60      807.24     25.80 o 
   1  10   3      788.98      814.57     26.55 o 
   2  10   3        0.55      -12.65     12.68 o 
   3  10   3     1037.83     1053.19     72.72 o 
   4  10   3      553.14      547.89     48.05 o 
   5  10   3        6.53      -35.47     39.27 o 
   6  10   3      533.07      488.59     66.48 o 
   7  10   3      456.89      456.95     69.56 o 
  -9  11   3      191.64      177.04     50.87 o 
  -8  11   3        6.16      -18.59     28.05 o 
  -7  11   3     1151.43     1201.99    111.60 o 
  -6  11   3      537.16      547.98     37.62 o 
  -5  11   3      105.16      114.09     24.12 o 
  -4  11   3     3129.12     3092.98    216.75 o 
  -3  11   3     2495.31     2561.43    102.89 o 
  -2  11   3       46.37       33.95     11.20 o 
  -1  11   3      310.51      291.45     20.33 o 
   0  11   3      827.64      873.28     27.51 o 
   1  11   3      427.85      402.35     19.75 o 
   2  11   3     2076.70     2300.06     79.43 o 
   3  11   3      963.55     1090.73     75.31 o 
   4  11   3        4.46       12.81     37.56 o 
   5  11   3      132.12      186.01     49.36 o 
   6  11   3      109.56      149.47     54.07 o 
   7  11   3       11.09       -1.21     54.86 o 
  -9  12   3      110.24      139.49     48.62 o 
  -8  12   3      151.51      170.94     34.57 o 
  -7  12   3      125.81      126.63     31.50 o 
  -6  12   3        7.03        8.81     22.39 o 
  -5  12   3      608.44      608.63     34.24 o 
  -4  12   3        5.50      -15.15     18.44 o 
  -3  12   3      126.35      119.35     24.12 o 
  -2  12   3      638.47      527.90     33.03 o 
  -1  12   3      585.38      594.86     22.75 o 
   0  12   3       70.97       80.52     14.19 o 
   1  12   3     2212.01     2234.99     81.43 o 
   2  12   3       21.48       14.12     16.20 o 
   3  12   3       80.63      103.70     24.60 o 
   4  12   3      580.70      635.67     58.07 o 
   5  12   3      120.32      148.85     48.24 o 
   6  12   3      397.78      472.49     67.54 o 
   7  12   3       98.71       75.61     75.03 o 
  -9  13   3      165.72      135.22     51.80 o 
  -8  13   3       36.09       23.54     31.41 o 
  -7  13   3      446.70      467.71     46.95 o 
  -6  13   3      263.18      305.72     63.29 o 
  -5  13   3        1.64      -17.87     20.14 o 
  -4  13   3      731.13      664.04    109.80 o 
  -3  13   3      887.69      972.59     42.83 o 
  -2  13   3        3.54      -25.06     16.71 o 
  -1  13   3     1347.04     1456.92     41.63 o 
   0  13   3      347.87      352.94     19.33 o 
   1  13   3       25.49       21.54     14.65 o 
   2  13   3     3389.00     3661.23    105.75 o 
   3  13   3      576.06      591.75     35.55 o 
   4  13   3       15.65       30.09     38.78 o 
   5  13   3      406.13      349.48     58.44 o 
   6  13   3      243.61      256.76     61.75 o 
  -8  14   3       14.54      -26.55     31.34 o 
  -7  14   3        0.75       -9.82     28.65 o 
  -6  14   3      110.98      100.69     28.77 o 
  -5  14   3       38.19       21.05     22.27 o 
  -4  14   3        1.97      -30.88     20.59 o 
  -3  14   3       22.09       35.64     17.96 o 
  -2  14   3      220.52      241.01     28.41 o 
  -1  14   3      319.54      347.87     30.85 o 
   0  14   3       65.19       44.39     15.51 o 
   1  14   3      285.47      343.57     23.46 o 
   2  14   3      154.87      307.56     43.48 o 
   3  14   3        0.54       12.58     25.08 o 
   4  14   3      121.30      146.22     47.35 o 
   5  14   3        2.94      -19.45     45.48 o 
   6  14   3        8.80      -48.82     49.37 o 
  -8  15   3        3.06      -46.38     30.92 o 
  -7  15   3      341.39      303.90     39.77 o 
  -6  15   3      199.57      152.52     31.56 o 
  -5  15   3        6.78      -19.55     21.95 o 
  -4  15   3      629.15      653.61     41.67 o 
  -3  15   3      361.98      394.03     59.45 o 
  -2  15   3       80.62       35.60     25.20 o 
  -1  15   3      336.93      329.51     33.24 o 
   0  15   3      422.35      378.30     29.18 o 
   1  15   3      800.67      812.56     32.22 o 
   2  15   3     1030.35     1172.13     39.85 o 
   3  15   3      712.56      690.75     39.60 o 
   4  15   3      109.31      154.16     47.65 o 
   5  15   3      237.74      245.27     56.37 o 
   6  15   3      148.60       79.93     71.57 o 
  -8  16   3        5.17      -79.21     52.81 o 
  -7  16   3      109.34      122.88     34.97 o 
  -6  16   3       46.83        5.00     28.50 o 
  -5  16   3       26.50       13.40     28.21 o 
  -4  16   3      264.28      244.10     34.54 o 
  -3  16   3       81.11       67.86     26.51 o 
  -2  16   3      140.69      129.73     40.98 o 
  -1  16   3        5.89        1.30     23.82 o 
   0  16   3       54.36       24.36     20.95 o 
   1  16   3       84.84      100.06     25.62 o 
   2  16   3       46.44       33.11     22.01 o 
   3  16   3       15.92        7.58     27.47 o 
   4  16   3        1.21      -59.19     39.46 o 
   5  16   3       32.86       22.65     49.10 o 
  -7  17   3      193.52      142.92     48.82 o 
  -6  17   3      205.70      174.38     40.33 o 
  -5  17   3       45.10       12.65     29.60 o 
  -4  17   3      370.38      350.11     38.63 o 
  -3  17   3      236.15      244.97     54.40 o 
  -2  17   3       56.59       24.89     26.94 o 
  -1  17   3      511.34      513.71     74.31 o 
   0  17   3       28.91      -13.73     21.68 o 
   1  17   3       58.14       34.44     25.40 o 
   2  17   3      401.54      450.96     35.96 o 
   3  17   3       47.98        1.61     32.08 o 
   4  17   3       46.64       51.27     46.29 o 
   5  17   3      178.01      133.45     55.91 o 
  -6  18   3        8.69      -51.48     46.89 o 
  -5  18   3      213.15      163.38     36.56 o 
  -4  18   3      136.30       94.55     32.29 o 
  -3  18   3      254.70      206.76     47.76 o 
  -2  18   3      245.30      271.82     36.41 o 
  -1  18   3      112.57      103.78     31.50 o 
   0  18   3       24.30        7.42     28.05 o 
   1  18   3      214.53      219.42     30.74 o 
   2  18   3        0.11       -3.02     26.80 o 
   3  18   3       36.94        0.18     51.22 o 
   4  18   3       22.50      -61.74     45.03 o 
  -6  19   3       61.76       65.11     42.71 o 
  -5  19   3       17.74       14.42     38.96 o 
  -4  19   3      178.15      108.23     34.16 o 
  -3  19   3      110.72       79.26     31.26 o 
  -2  19   3      111.89       59.55     31.48 o 
  -1  19   3      149.97      145.36     34.16 o 
   0  19   3      162.63      199.81     38.23 o 
   1  19   3       97.11       92.47     28.84 o 
   2  19   3       13.33      -18.77     27.21 o 
   3  19   3       69.49       42.71     61.18 o 
  -5  20   3      147.57       82.08     36.88 o 
  -4  20   3        9.55      -22.22     35.93 o 
  -3  20   3      237.76      225.49     39.49 o 
  -2  20   3      582.77      499.19     63.63 o 
  -1  20   3       56.98       75.32     35.36 o 
   0  20   3      204.21      271.43     42.07 o 
   1  20   3       85.10       59.23     36.42 o 
   2  20   3      173.74      206.73     44.85 o 
   3  20   3       89.80       25.68     65.51 o 
  -4  21   3       11.47      -54.85     48.05 o 
  -3  21   3       12.63       30.44     34.43 o 
  -2  21   3        9.63       -2.09     33.47 o 
  -1  21   3       91.95      124.27     39.37 o 
   0  21   3       65.88       93.60     51.94 o 
   1  21   3       25.85       16.64     34.89 o 
   2  21   3        6.48       -6.85     38.36 o 
  -3  22   3      171.03      105.62     48.19 o 
  -2  22   3      274.39      212.58     43.54 o 
  -1  22   3       10.99      -10.89     37.84 o 
   0  22   3      127.82      120.32     38.69 o 
  -9   0   4      614.14      410.35     81.67 o 
  -8   0   4      384.47      405.15     81.67 o 
  -7   0   4     1954.51     2010.47    116.01 o 
  -6   0   4      935.41      898.90     67.53 o 
  -5   0   4      592.07      631.11     51.94 o 
  -4   0   4     6050.31     6198.51    268.95 o 
  -3   0   4     1314.28     1231.04     66.08 o 
  -2   0   4       95.85      100.71     24.24 o 
  -1   0   4     3058.78     2704.49    125.24 o 
   0   0   4     4743.94     4132.19    129.98 o 
   1   0   4     2943.29     2958.60     99.27 o 
   2   0   4     2543.87     2436.95     87.72 o 
   3   0   4     3535.40     3456.85    119.26 o 
   4   0   4       47.72       39.30     59.59 o 
   5   0   4     1140.59     1161.02     83.69 o 
   6   0   4      150.88      185.49     46.83 o 
   7   0   4      221.42      153.92     51.38 o 
 -10   1   4        0.23       27.70     68.39 o 
  -9   1   4       28.25        7.50     63.77 o 
  -8   1   4       35.72        6.08     63.05 o 
  -7   1   4      218.03      448.48     50.34 o 
  -6   1   4      428.60      445.09     36.85 o 
  -5   1   4        0.28       -6.28     20.49 o 
  -4   1   4       59.30      103.52     20.06 o 
  -3   1   4      247.30      246.47     22.20 o 
  -2   1   4       32.48       54.73     14.91 o 
  -1   1   4      142.02      170.77     16.43 o 
   0   1   4     1599.24     1504.66     39.79 o 
   1   1   4      503.52      517.95     25.30 o 
   2   1   4      355.44      437.93     32.26 o 
   3   1   4      172.56      271.81     29.49 o 
   4   1   4       63.27       46.69     24.55 o 
   5   1   4      279.46      415.12     47.18 o 
   6   1   4       22.89       56.65     58.75 o 
   7   1   4       14.72       37.09     32.70 o 
 -10   2   4      717.10      687.95     79.93 o 
  -9   2   4      161.21       99.27     67.24 o 
  -8   2   4      636.09      629.37     67.24 o 
  -7   2   4      655.49      730.14     47.78 o 
  -6   2   4     1454.43     1516.22     64.32 o 
  -5   2   4     1531.27     1580.16     62.09 o 
  -4   2   4     2405.77     2428.93    140.82 o 
  -3   2   4     1001.97      843.83     55.41 o 
  -2   2   4      597.16      599.82     29.46 o 
  -1   2   4     2109.00     1887.36     59.29 o 
   0   2   4     3830.20     3527.17     92.48 o 
   1   2   4      258.32      293.49     20.28 o 
   2   2   4     4083.71     4021.12     93.49 o 
   3   2   4      424.79      448.79     32.59 o 
   4   2   4        3.45       -8.89     21.48 o 
   5   2   4     1444.91     1478.82     51.43 o 
   6   2   4       73.83       95.74     78.39 o 
   7   2   4      195.55      104.00     35.12 o 
 -10   3   4       82.64      127.84     73.01 o 
  -9   3   4      111.06      126.39     68.10 o 
  -8   3   4       41.53       55.12     54.83 o 
  -7   3   4       77.16      142.11     40.80 o 
  -6   3   4     1234.50     1097.84     52.25 o 
  -5   3   4     2164.24     2165.71     82.24 o 
  -4   3   4       32.89       83.16     23.52 o 
  -3   3   4      212.34      246.12     23.56 o 
  -2   3   4      431.77      431.36     20.84 o 
  -1   3   4      979.58      891.21     26.39 o 
   0   3   4     2480.43     2672.46     73.18 o 
   1   3   4      284.24      220.49     28.02 o 
   2   3   4     1297.97     1274.81     44.59 o 
   3   3   4     1097.83     1052.05     36.90 o 
   4   3   4       22.45       33.05     23.47 o 
   5   3   4      506.39      536.06     37.54 o 
   6   3   4      513.75      543.66     41.83 o 
   7   3   4      125.86       75.41     37.36 o 
 -10   4   4      195.62      167.98     58.79 o 
  -9   4   4      111.62       68.54     76.90 o 
  -8   4   4      131.00      105.62     56.85 o 
  -7   4   4       31.59       63.49     44.73 o 
  -6   4   4       51.05       46.05     27.17 o 
  -5   4   4      204.69      224.39     28.87 o 
  -4   4   4     2891.81     2721.53    297.08 o 
  -3   4   4       92.69      119.17     22.65 o 
  -2   4   4      248.03      232.51     14.74 o 
  -1   4   4      551.85      560.84     17.91 o 
   0   4   4      661.15      678.77     19.70 o 
   1   4   4      708.28      692.00     19.81 o 
   2   4   4     1487.92     1512.61    142.55 o 
   3   4   4      370.35      440.68     27.70 o 
   4   4   4      619.76      648.73     33.24 o 
   5   4   4      162.08      207.58     36.47 o 
   6   4   4      161.05      220.78     53.74 o 
   7   4   4      216.63      205.72     62.76 o 
 -10   5   4       38.97      -79.36     88.01 o 
  -9   5   4       51.16       44.07     48.09 o 
  -8   5   4      225.63      241.32     87.87 o 
  -7   5   4        0.13      -28.86     36.94 o 
  -6   5   4      996.66      959.96     73.59 o 
  -5   5   4     2090.85     1883.37    177.47 o 
  -4   5   4     1151.68     1076.45     65.68 o 
  -3   5   4     5968.87     5908.26    144.98 o 
  -2   5   4      281.39      280.81     14.13 o 
  -1   5   4       32.19       26.33      9.04 o 
   0   5   4     1992.78     2089.15     43.68 o 
   1   5   4     1658.66     1775.44     46.97 o 
   2   5   4      165.67      122.64     38.96 o 
   3   5   4     1357.94     1240.13     47.03 o 
   4   5   4        5.46       16.35     22.26 o 
   5   5   4        4.45      -18.10     26.72 o 
   6   5   4      670.77      692.49     45.47 o 
   7   5   4      363.83      366.44     64.84 o 
 -10   6   4       41.45      -22.15     54.11 o 
  -9   6   4       89.68       92.00     47.64 o 
  -8   6   4       22.88      -23.32     38.05 o 
  -7   6   4       42.15       58.58     38.38 o 
  -6   6   4        0.48       -6.18     22.43 o 
  -5   6   4      174.14      168.63     21.39 o 
  -4   6   4      819.18      889.63     88.36 o 
  -3   6   4     1196.74     1264.81     51.36 o 
  -2   6   4     4322.52     4344.70     82.94 o 
  -1   6   4      126.08      116.09     14.52 o 
   0   6   4       21.60       14.83     11.79 o 
   1   6   4      274.26      321.42     26.45 o 
   2   6   4      272.56      280.75     47.55 o 
   3   6   4        9.97       39.95     21.81 o 
   4   6   4      496.32      537.63     46.87 o 
   5   6   4       13.61       17.36     38.77 o 
   6   6   4       50.16       88.90    147.89 o 
   7   6   4       45.88       95.06     64.93 o 
 -10   7   4      189.77      151.96     55.11 o 
  -9   7   4      360.91      386.06     65.79 o 
  -8   7   4      235.39      250.21     37.21 o 
  -7   7   4       19.47      -13.56     25.79 o 
  -6   7   4      670.73      673.62     43.17 o 
  -5   7   4     2282.11     2076.32    183.27 o 
  -4   7   4      635.59      577.89     24.43 o 
  -3   7   4     4516.48     4458.60    180.98 o 
  -2   7   4     1606.87     1447.87     33.70 o 
  -1   7   4        2.63      -12.49      8.32 o 
   0   7   4     2697.87     2707.83     54.86 o 
   1   7   4     6288.66     6572.21    121.71 o 
   2   7   4      206.24      156.44     25.78 o 
   3   7   4      612.15      559.89     31.99 o 
   4   7   4      371.71      380.32     51.55 o 
   5   7   4      164.32       97.09     46.79 o 
   6   7   4      160.77      178.70     56.07 o 
   7   7   4      354.21      300.46     67.78 o 
 -10   8   4      155.22      140.26     53.99 o 
  -9   8   4        2.51       -5.40     43.63 o 
  -8   8   4       52.78       42.37     41.26 o 
  -7   8   4      144.29      143.97     30.55 o 
  -6   8   4       56.47       54.69     18.69 o 
  -5   8   4       10.10       -7.57     17.27 o 
  -4   8   4        1.33      -15.55     12.51 o 
  -3   8   4      796.31      833.15     39.36 o 
  -2   8   4        1.07      -10.25      8.67 o 
  -1   8   4       67.17       89.47     12.52 o 
   0   8   4      517.82      561.34     19.73 o 
   1   8   4        7.54       62.71     20.03 o 
   2   8   4      588.96      503.35     38.61 o 
   3   8   4       65.11       57.18     34.30 o 
   4   8   4      383.77      366.30     50.68 o 
   5   8   4       44.08       13.59     42.38 o 
   6   8   4       18.36       -0.83     50.47 o 
   7   8   4        1.22        6.14     58.52 o 
 -10   9   4       32.92       -5.03     48.79 o 
  -9   9   4      338.62      400.02     58.45 o 
  -8   9   4      339.32      328.52     91.33 o 
  -7   9   4        6.26        9.53     24.85 o 
  -6   9   4     1108.58     1090.24     70.74 o 
  -5   9   4     1766.62     1692.61     94.55 o 
  -4   9   4      260.80      287.60     41.37 o 
  -3   9   4     2872.20     2982.74     92.84 o 
  -2   9   4     2119.43     2014.36     43.86 o 
  -1   9   4      167.85      191.96     14.10 o 
   0   9   4     2938.36     2957.32     67.12 o 
   1   9   4     2673.99     2780.98     57.77 o 
   2   9   4      232.05      265.27     38.41 o 
   3   9   4      410.77      416.81     52.09 o 
   4   9   4      539.23      504.25     52.95 o 
   5   9   4       12.91       -9.18     45.20 o 
   6   9   4      166.02      124.34     59.33 o 
  -9  10   4       65.41      111.85     49.13 o 
  -8  10   4       18.16        6.65     39.66 o 
  -7  10   4      124.28      132.95     33.69 o 
  -6  10   4      390.65      356.69     39.78 o 
  -5  10   4       37.63       84.47     18.18 o 
  -4  10   4      338.35      354.50     35.20 o 
  -3  10   4       86.95      110.55     16.04 o 
  -2  10   4      208.42      217.34     15.20 o 
  -1  10   4      109.04      115.90     12.90 o 
   0  10   4       59.69       91.21     14.77 o 
   1  10   4        0.79       -0.44     18.38 o 
   2  10   4     1394.19     1453.43     66.19 o 
   3  10   4       25.96       12.82     33.55 o 
   4  10   4       12.31       17.60     39.45 o 
   5  10   4      158.49      103.06     51.58 o 
   6  10   4        2.73      -86.37     70.12 o 
  -9  11   4      244.30      268.22     56.24 o 
  -8  11   4      370.39      282.00     47.08 o 
  -7  11   4        7.60       -8.92     29.07 o 
  -6  11   4      306.60      342.16     63.34 o 
  -5  11   4     1181.49     1238.37    125.81 o 
  -4  11   4       45.83       29.46     15.42 o 
  -3  11   4      789.92      798.82     28.09 o 
  -2  11   4      775.77      809.00     27.23 o 
  -1  11   4        0.35      -17.12     11.41 o 
   0  11   4     1570.57     1615.39     43.49 o 
   1  11   4      635.35      607.35     25.94 o 
   2  11   4       44.13       45.12     36.36 o 
   3  11   4      356.07      438.11     52.05 o 
   4  11   4      292.44      297.13     52.32 o 
   5  11   4       18.98      -23.65     43.60 o 
   6  11   4      215.15       94.59     54.72 o 
  -9  12   4      157.79      187.19     53.06 o 
  -8  12   4       29.44      -10.54     30.62 o 
  -7  12   4      541.40      514.56     50.07 o 
  -6  12   4       45.44       46.06     28.90 o 
  -5  12   4        1.35        7.06     22.10 o 
  -4  12   4      961.85      926.36     39.30 o 
  -3  12   4      193.82      205.09     19.39 o 
  -2  12   4       40.88       29.07     13.43 o 
  -1  12   4      290.86      267.09     18.03 o 
   0  12   4        6.68        0.19     14.09 o 
   1  12   4        1.55      -27.59     22.28 o 
   2  12   4     1701.05     1740.12     77.00 o 
   3  12   4       27.24        7.94     38.24 o 
   4  12   4      196.62      199.17     57.43 o 
   5  12   4      498.49      597.65    122.21 o 
   6  12   4       20.17       20.66     53.82 o 
  -9  13   4      130.43      162.75     62.91 o 
  -8  13   4       32.83        6.25     31.82 o 
  -7  13   4       47.65       15.92     31.55 o 
  -6  13   4      158.94      178.99     53.39 o 
  -5  13   4        5.51       -8.85     22.25 o 
  -4  13   4       51.33       41.58     20.45 o 
  -3  13   4       39.52       44.09     22.73 o 
  -2  13   4       13.19       20.53     15.95 o 
  -1  13   4      220.72      226.25     20.02 o 
   0  13   4      222.35      230.20     21.25 o 
   1  13   4      179.21      178.62     24.82 o 
   2  13   4      151.13      180.91     41.32 o 
   3  13   4       99.84      110.54     43.41 o 
   4  13   4      155.01      114.15     48.39 o 
   5  13   4       35.44       94.13     51.67 o 
  -8  14   4       43.85       31.28     37.02 o 
  -7  14   4      494.23      415.01     47.39 o 
  -6  14   4      331.44      322.40    101.58 o 
  -5  14   4       75.22       70.66     25.92 o 
  -4  14   4      865.55      926.06     69.98 o 
  -3  14   4      397.01      419.88     36.05 o 
  -2  14   4       29.16        3.17     24.66 o 
  -1  14   4      593.25      605.94     30.06 o 
   0  14   4       95.76      122.26     19.69 o 
   1  14   4      178.47      179.08     22.42 o 
   2  14   4      750.63      803.15     52.84 o 
   3  14   4       67.27      102.57     42.24 o 
   4  14   4      230.86      181.17     51.37 o 
   5  14   4      388.41      307.42     61.35 o 
  -8  15   4        3.14      -49.88     36.80 o 
  -7  15   4       14.96        3.51     35.08 o 
  -6  15   4        8.72       -7.52     27.54 o 
  -5  15   4      153.72      161.58     59.58 o 
  -4  15   4      161.10      119.60     31.52 o 
  -3  15   4       84.77       54.96     27.06 o 
  -2  15   4        0.57      -19.20     25.64 o 
  -1  15   4        2.98        5.63     26.69 o 
   0  15   4       21.40        1.53     18.96 o 
   1  15   4       65.23       72.35     21.79 o 
   2  15   4        4.58      -11.51     34.47 o 
   3  15   4        0.71      -21.64     40.26 o 
   4  15   4       66.73       74.45     46.87 o 
   5  15   4       38.17        2.50     51.36 o 
  -7  16   4      281.18      202.49     58.58 o 
  -6  16   4      147.46      147.80     32.65 o 
  -5  16   4      241.88      217.82     36.65 o 
  -4  16   4     1044.70     1061.86    110.52 o 
  -3  16   4      454.74      498.82     43.29 o 
  -2  16   4        6.34      -22.65     31.74 o 
  -1  16   4      798.89      762.12    108.50 o 
   0  16   4      174.40      168.07     26.59 o 
   1  16   4      100.09       75.38     23.47 o 
   2  16   4      311.25      405.91     51.93 o 
   3  16   4      124.77      128.36     47.66 o 
   4  16   4       62.97       27.47     45.58 o 
  -7  17   4        9.66      -33.60     35.26 o 
  -6  17   4       27.14       32.68     34.62 o 
  -5  17   4      173.79      181.83     36.80 o 
  -4  17   4       36.03       10.55     29.75 o 
  -3  17   4      250.75      242.45     36.07 o 
  -2  17   4        1.59       26.73     30.05 o 
  -1  17   4        4.00       15.92     32.61 o 
   0  17   4      292.10      294.82     67.67 o 
   1  17   4       74.54       72.44     27.74 o 
   2  17   4       33.08       16.55     38.53 o 
   3  17   4       23.54      -36.77     41.53 o 
   4  17   4        2.36      -34.95     45.23 o 
  -6  18   4        8.72       12.76     35.99 o 
  -5  18   4       82.93       76.30     40.69 o 
  -4  18   4      493.15      405.79     44.53 o 
  -3  18   4       79.70       81.58     33.54 o 
  -2  18   4      122.28      135.92     34.93 o 
  -1  18   4      553.10      552.06    140.39 o 
   0  18   4      157.21      214.72     38.62 o 
   1  18   4       31.70       16.82     28.07 o 
   2  18   4      218.70      246.73     71.85 o 
   3  18   4       19.15       -7.20     44.54 o 
  -6  19   4       34.66       12.41     46.75 o 
  -5  19   4      163.19      134.34     38.78 o 
  -4  19   4        8.27       -4.66     32.85 o 
  -3  19   4       38.99       -3.64     32.98 o 
  -2  19   4      117.49      103.19     35.29 o 
  -1  19   4       20.24       13.65     32.28 o 
   0  19   4      301.95      310.01     42.49 o 
   1  19   4      101.53       59.53     31.20 o 
   2  19   4        0.30      -45.02     59.16 o 
  -5  20   4       27.35       53.10     43.86 o 
  -4  20   4      107.12      114.22     39.07 o 
  -3  20   4        0.17       18.78     34.64 o 
  -2  20   4       92.56       99.25     35.99 o 
  -1  20   4      105.34       75.99     35.43 o 
   0  20   4       32.55        0.82     36.09 o 
   1  20   4      142.57      124.29     46.60 o 
  -3  21   4       88.16       24.05     37.95 o 
  -2  21   4       62.30       39.66     36.52 o 
  -1  21   4        0.01       -3.57     34.75 o 
   0  21   4      219.62      144.57     55.12 o 
 -10   1   5      458.25      608.11     68.36 o 
  -9   1   5        0.54      -42.01     44.78 o 
  -8   1   5     1029.96      857.01     55.35 o 
  -7   1   5     1183.52     1080.25     57.91 o 
  -6   1   5      169.76      275.45     37.41 o 
  -5   1   5     1127.95      958.46     46.38 o 
  -4   1   5     1269.04     1156.29     48.31 o 
  -3   1   5      132.63      146.04     22.34 o 
  -2   1   5      748.23      661.27     34.34 o 
  -1   1   5      360.89      346.45     27.14 o 
   0   1   5      139.82      179.27     22.87 o 
   1   1   5     2048.61     2036.11     54.89 o 
   2   1   5      741.16      738.35     35.53 o 
   3   1   5       11.77      -32.52     21.68 o 
   4   1   5      926.12      919.33     42.10 o 
   5   1   5     1232.82     1180.14     49.61 o 
   6   1   5       60.85       -6.05     30.43 o 
 -10   2   5        0.13       44.43     51.61 o 
  -9   2   5      180.30      250.63     53.98 o 
  -8   2   5       45.34       62.31     41.91 o 
  -7   2   5        2.73      -28.64     31.82 o 
  -6   2   5      606.20      732.65     44.31 o 
  -5   2   5      501.21      519.63     35.60 o 
  -4   2   5       93.35      111.69     22.49 o 
  -3   2   5      883.03      925.04     41.59 o 
  -2   2   5      605.38      546.80     32.02 o 
  -1   2   5      371.09      375.78     43.95 o 
   0   2   5      688.17      686.18     31.18 o 
   1   2   5      225.67      246.53     33.07 o 
   2   2   5      271.63      362.55     28.34 o 
   3   2   5        0.87      -22.64     21.60 o 
   4   2   5       21.36      112.93     42.78 o 
   5   2   5        6.15       60.47     36.24 o 
   6   2   5        4.36       -9.15     31.43 o 
 -10   3   5      464.17      478.96     64.95 o 
  -9   3   5       11.44      -30.33     44.78 o 
  -8   3   5      352.23      369.20     51.23 o 
  -7   3   5      421.96      412.07     40.01 o 
  -6   3   5      217.51      314.30     40.26 o 
  -5   3   5      483.61      490.66     43.29 o 
  -4   3   5     2883.55     2720.20     92.76 o 
  -3   3   5      117.63      259.28     26.03 o 
  -2   3   5      171.87      233.28     28.04 o 
  -1   3   5     2117.86     1985.45     58.52 o 
   0   3   5      567.77      602.41     23.23 o 
   1   3   5      504.58      604.31     44.42 o 
   2   3   5      878.36      790.97     57.47 o 
   3   3   5       74.07       82.49     25.96 o 
   4   3   5      306.10      332.48     35.38 o 
   5   3   5      702.56      659.40     38.73 o 
   6   3   5       25.63        1.61     34.70 o 
 -10   4   5        9.71      -19.93     49.16 o 
  -9   4   5      117.84      134.35     47.74 o 
  -8   4   5       99.68       75.40     55.12 o 
  -7   4   5       60.21      100.90     34.18 o 
  -6   4   5     1130.59     1219.02    117.45 o 
  -5   4   5     1476.23     1307.10    150.06 o 
  -4   4   5      133.52      165.94     25.99 o 
  -3   4   5     3776.50     3705.83    119.78 o 
  -2   4   5     1730.66     1673.89     50.92 o 
  -1   4   5        1.06       17.76     19.95 o 
   0   4   5     1525.56     1512.19     40.58 o 
   1   4   5     1613.68     1538.51     52.63 o 
   2   4   5       79.57      138.55     32.52 o 
   3   4   5      301.40      371.87     59.56 o 
   4   4   5       28.23      -17.30     25.36 o 
   5   4   5       12.12       39.41     48.70 o 
   6   4   5      241.49      156.44     41.47 o 
 -10   5   5      152.75      173.17     54.18 o 
  -9   5   5       31.80        5.24     43.40 o 
  -8   5   5        2.59      -51.17     34.87 o 
  -7   5   5      380.41      413.51     95.08 o 
  -6   5   5      145.34      192.70     56.99 o 
  -5   5   5      167.10      278.12     49.63 o 
  -4   5   5      520.34      586.17     43.00 o 
  -3   5   5       95.24      224.39     86.72 o 
  -2   5   5      297.50      265.26     15.74 o 
  -1   5   5     2472.02     2456.15     51.89 o 
   0   5   5      425.75      474.57     31.41 o 
   1   5   5      258.87      357.34     42.94 o 
   2   5   5      513.33      452.47     45.98 o 
   3   5   5      712.64      793.44     71.92 o 
   4   5   5       46.82      -17.48     33.90 o 
   5   5   5       61.78      -31.56     40.91 o 
   6   5   5       27.32      -30.95     68.54 o 
 -10   6   5        1.04      -66.25     44.17 o 
  -9   6   5      168.16      160.34     47.85 o 
  -8   6   5      262.49      306.52     46.55 o 
  -7   6   5        7.19       -8.99     31.03 o 
  -6   6   5      594.44      558.39     72.43 o 
  -5   6   5     1097.34      910.75    111.97 o 
  -4   6   5        1.97      -16.40     17.09 o 
  -3   6   5     4600.61     4404.89     96.47 o 
  -2   6   5      330.15      354.94     17.27 o 
  -1   6   5      202.58      183.22     18.47 o 
   0   6   5     6520.05     6641.02    123.92 o 
   1   6   5     1057.08     1037.16     42.02 o 
   2   6   5      205.74      172.77     29.82 o 
   3   6   5     1290.68     1188.20     51.33 o 
   4   6   5       40.07      -19.27     44.73 o 
   5   6   5       33.55       30.69     49.64 o 
   6   6   5      434.07      369.18     78.64 o 
 -10   7   5        2.15      -36.13     46.30 o 
  -9   7   5        0.78      -31.96     44.63 o 
  -8   7   5      125.00       28.14     30.24 o 
  -7   7   5      318.21      367.36     55.16 o 
  -6   7   5       68.15       60.38     33.52 o 
  -5   7   5      152.76      178.17     21.10 o 
  -4   7   5        4.48      -21.99     14.66 o 
  -3   7   5      699.82      722.89     23.82 o 
  -2   7   5      331.43      321.59     17.29 o 
  -1   7   5      606.76      642.58     39.40 o 
   0   7   5        6.36       13.91     15.88 o 
   1   7   5       35.04        7.04     23.64 o 
   2   7   5       26.50       -2.59     24.65 o 
   3   7   5       77.99      167.01     43.29 o 
   4   7   5        1.14      -38.94     47.61 o 
   5   7   5       29.92       -5.59     68.25 o 
   6   7   5        0.03       43.14     57.67 o 
 -10   8   5        6.85      -21.25     48.35 o 
  -9   8   5      328.09      362.87     59.14 o 
  -8   8   5        3.95      -45.35     37.03 o 
  -7   8   5      243.84      284.44     33.19 o 
  -6   8   5     1632.58     1430.69    101.01 o 
  -5   8   5      856.31      844.96     45.94 o 
  -4   8   5      171.21      156.72     19.84 o 
  -3   8   5      567.72      528.59     20.65 o 
  -2   8   5      366.42      366.60     17.87 o 
  -1   8   5      785.94      824.54     25.37 o 
   0   8   5     5497.12     5720.04    108.70 o 
   1   8   5      414.22      434.98     30.81 o 
   2   8   5      780.56      845.98     52.53 o 
   3   8   5      831.54      771.02     54.49 o 
   4   8   5      346.61      289.10     51.52 o 
   5   8   5      208.37      121.40     57.44 o 
   6   8   5      527.20      417.95     73.56 o 
  -9   9   5       31.23       -9.40     47.30 o 
  -8   9   5       96.72       54.98     51.22 o 
  -7   9   5        0.94      -35.20     33.47 o 
  -6   9   5      824.94      770.17     61.39 o 
  -5   9   5      120.85      151.38     24.45 o 
  -4   9   5       73.14       89.73     18.51 o 
  -3   9   5       22.38       14.79     14.56 o 
  -2   9   5        4.90       -4.13     11.38 o 
  -1   9   5       18.65       23.13     22.53 o 
   0   9   5      498.35      550.46     47.52 o 
   1   9   5      353.17      372.80     46.18 o 
   2   9   5       88.19       75.73     36.46 o 
   3   9   5      165.80      175.07     52.09 o 
   4   9   5        1.13      -38.45     41.41 o 
   5   9   5      290.06      211.52     60.68 o 
  -9  10   5      111.56       56.69     48.77 o 
  -8  10   5      151.64      196.44     48.42 o 
  -7  10   5       80.40       56.21     29.68 o 
  -6  10   5      463.18      473.25     63.12 o 
  -5  10   5      882.33      819.29     65.35 o 
  -4  10   5      215.41      235.31     30.57 o 
  -3  10   5      438.64      451.26     23.47 o 
  -2  10   5      145.78      180.07     16.34 o 
  -1  10   5       47.25       23.34     17.86 o 
   0  10   5     1834.82     2023.56     52.57 o 
   1  10   5       17.67      -23.24     29.41 o 
   2  10   5      132.39      130.45     39.48 o 
   3  10   5      460.75      480.50     51.40 o 
   4  10   5      167.94       87.73     49.20 o 
   5  10   5      111.23       77.25     56.56 o 
  -9  11   5       15.27      -21.77     46.83 o 
  -8  11   5       23.36       51.78     43.35 o 
  -7  11   5      570.85      558.84     54.99 o 
  -6  11   5       60.53       50.70     27.16 o 
  -5  11   5      460.42      472.56     35.35 o 
  -4  11   5      328.39      398.74     27.47 o 
  -3  11   5      159.14      181.68     20.32 o 
  -2  11   5       25.12       27.43     13.19 o 
  -1  11   5     1215.89     1283.37     50.23 o 
   0  11   5      345.80      347.19     30.86 o 
   1  11   5        4.23      -19.92     44.30 o 
   2  11   5      271.64      280.44     68.39 o 
   3  11   5      172.31      226.03     48.66 o 
   4  11   5       22.50      -33.30     42.85 o 
   5  11   5      274.35      247.55     60.47 o 
  -9  12   5      203.50      282.67     67.96 o 
  -8  12   5       36.59       10.61     32.73 o 
  -7  12   5       79.58       81.66     31.06 o 
  -6  12   5      466.42      495.82     71.81 o 
  -5  12   5      193.82      240.68     61.29 o 
  -4  12   5       50.65       20.20     19.38 o 
  -3  12   5       97.34      135.82     21.01 o 
  -2  12   5      170.38      159.69     26.28 o 
  -1  12   5       85.18       89.84     24.16 o 
   0  12   5       22.10       -3.38     16.28 o 
   1  12   5      278.91      374.04     64.21 o 
   2  12   5       13.53      -33.79     37.48 o 
   3  12   5      196.12      219.11     48.87 o 
   4  12   5       62.81       11.02     46.48 o 
   5  12   5        1.80      -20.39     49.79 o 
  -8  13   5      298.33      324.85    108.67 o 
  -7  13   5      391.63      351.37     46.73 o 
  -6  13   5       47.49       32.13     27.15 o 
  -5  13   5      675.73      697.16     52.04 o 
  -4  13   5      471.36      519.44     37.47 o 
  -3  13   5       86.10       70.20     25.25 o 
  -2  13   5      548.29      568.39     39.90 o 
  -1  13   5      793.97      820.66     31.30 o 
   0  13   5      177.75      193.06     22.07 o 
   1  13   5       36.85       53.32     35.33 o 
   2  13   5      323.79      337.60     50.74 o 
   3  13   5       46.52      -18.23     41.59 o 
   4  13   5      128.83      124.11     53.24 o 
  -8  14   5      102.57      117.13     36.07 o 
  -7  14   5       70.79       65.88     49.63 o 
  -6  14   5       15.70        1.62     26.56 o 
  -5  14   5        0.08      -23.37     24.75 o 
  -4  14   5       11.62       -4.62     32.46 o 
  -3  14   5      155.68      165.07     34.27 o 
  -2  14   5       28.78       55.80     32.61 o 
  -1  14   5       22.93       35.70     24.14 o 
   0  14   5        7.09      -26.17     18.67 o 
   1  14   5       81.04       79.89     37.30 o 
   2  14   5       35.00       19.78     40.69 o 
   3  14   5       64.63       37.60     45.33 o 
   4  14   5       57.48       64.96     50.70 o 
  -8  15   5      177.88      186.44     55.36 o 
  -7  15   5      157.86      219.75     60.71 o 
  -6  15   5       17.33        2.17     28.57 o 
  -5  15   5      362.31      334.45     43.05 o 
  -4  15   5      383.48      378.82     55.98 o 
  -3  15   5        8.26        4.25     29.03 o 
  -2  15   5      619.68      636.06     94.22 o 
  -1  15   5      460.35      496.20     39.82 o 
   0  15   5       33.69       28.29     21.11 o 
   1  15   5      208.58      257.06     45.28 o 
   2  15   5      268.33      243.19     50.21 o 
   3  15   5       12.06      -20.30     42.56 o 
   4  15   5      227.99       79.93     69.83 o 
  -7  16   5       12.15      -30.58     32.90 o 
  -6  16   5        3.40       -4.50     33.73 o 
  -5  16   5       48.38      -47.07     31.38 o 
  -4  16   5       96.35       73.61     34.92 o 
  -3  16   5       13.90      -10.42     29.57 o 
  -2  16   5       39.10       39.77     30.09 o 
  -1  16   5        8.75        4.48     29.81 o 
   0  16   5       24.64       12.05     21.77 o 
   1  16   5        3.11      -12.76     36.68 o 
   2  16   5       17.10       -7.24     41.12 o 
   3  16   5        0.24      -38.02     43.65 o 
  -6  17   5        2.49       -4.97     34.00 o 
  -5  17   5       86.43       51.87     36.19 o 
  -4  17   5      304.31      285.20     41.79 o 
  -3  17   5        0.55       -3.14     37.66 o 
  -2  17   5      261.00      266.00     39.10 o 
  -1  17   5      403.07      365.33     41.77 o 
   0  17   5        9.25       -2.63     30.51 o 
   1  17   5      191.58      144.86     58.58 o 
   2  17   5      198.85      121.73     48.43 o 
  -6  18   5       99.56       93.19     39.61 o 
  -5  18   5      272.74      234.64     43.21 o 
  -4  18   5       11.67      -30.94     46.46 o 
  -3  18   5       13.53      -23.05     33.47 o 
  -2  18   5      139.52      145.75     37.16 o 
  -1  18   5        0.01       -7.65     32.55 o 
   0  18   5       57.00       58.21     36.71 o 
   1  18   5       77.00       53.39     56.27 o 
   2  18   5        8.07       -5.77     53.10 o 
  -5  19   5        8.99      -26.25     36.30 o 
  -4  19   5      124.72       92.83     39.39 o 
  -3  19   5        0.35      -32.56     34.73 o 
  -2  19   5       60.90       93.10     37.31 o 
  -1  19   5      154.89      116.32     37.25 o 
   0  19   5        0.06      -31.76     35.97 o 
  -3  20   5       86.68       58.27     39.92 o 
  -2  20   5       92.01       80.32     46.46 o 
  -1  20   5        0.71      -14.14     42.42 o 
 -10   0   6      115.46       74.16     79.36 o 
  -9   0   6       29.51      -53.10     62.04 o 
  -8   0   6      600.96      716.23     72.43 o 
  -7   0   6     1305.67     1275.20     88.59 o 
  -6   0   6       53.42       -3.46     37.51 o 
  -5   0   6     1719.88     1865.32    102.15 o 
  -4   0   6     1165.72     1161.79     74.74 o 
  -3   0   6       26.60       -7.21     35.78 o 
  -2   0   6      926.76      879.56     64.06 o 
  -1   0   6     2180.40     1971.81    107.64 o 
   0   0   6     1713.34     1610.52     98.69 o 
   1   0   6      278.30      336.32     42.83 o 
   2   0   6      357.62      391.54     49.63 o 
   3   0   6       85.26       71.60     47.04 o 
   4   0   6      164.96      146.69     48.62 o 
   5   0   6      520.08      443.89     67.96 o 
 -10   1   6        7.31      -32.80     50.78 o 
  -9   1   6       22.69        7.62     45.58 o 
  -8   1   6        2.77       27.43     40.55 o 
  -7   1   6        0.47        3.05     33.64 o 
  -6   1   6        0.31       -6.06     27.24 o 
  -5   1   6       89.84      161.01     29.69 o 
  -4   1   6       79.31       81.58     27.83 o 
  -3   1   6       29.99       -2.23     26.98 o 
  -2   1   6        0.65       21.30     26.67 o 
  -1   1   6        3.09      141.83     32.85 o 
   0   1   6      415.33      467.90     39.08 o 
   1   1   6       12.47        9.71     20.79 o 
   2   1   6      104.99      163.62     29.03 o 
   3   1   6      130.31      137.24     31.07 o 
   4   1   6        0.85       -5.52     29.90 o 
   5   1   6       24.17      192.43     94.76 o 
 -10   2   6      218.81      257.80     60.52 o 
  -9   2   6        0.10      -36.36     43.64 o 
  -8   2   6      584.32      602.11     48.29 o 
  -7   2   6      550.87      539.30     62.33 o 
  -6   2   6       24.07       10.98     28.55 o 
  -5   2   6     1850.82     1827.30     71.79 o 
  -4   2   6      872.62      918.63     46.72 o 
  -3   2   6        1.15      -31.87     24.13 o 
  -2   2   6     1072.68     1072.66     50.59 o 
  -1   2   6     2221.15     2103.86     79.48 o 
   0   2   6      187.27      244.12     31.21 o 
   1   2   6      121.88      143.89     31.82 o 
   2   2   6      422.12      528.25     33.06 o 
   3   2   6        1.53        8.34     28.86 o 
   4   2   6      262.54      283.70     37.54 o 
   5   2   6      476.21      462.73     45.72 o 
 -10   3   6       19.64      -15.39     49.86 o 
  -9   3   6       17.85      -16.45     43.38 o 
  -8   3   6       19.53       -2.60     37.86 o 
  -7   3   6       17.97       32.61     34.84 o 
  -6   3   6      393.31      340.77     40.11 o 
  -5   3   6       42.59       44.06     30.30 o 
  -4   3   6        1.65       12.99     25.78 o 
  -3   3   6      684.54      588.94     58.44 o 
  -2   3   6      192.31      231.72     49.92 o 
  -1   3   6      614.87      731.31     48.38 o 
   0   3   6      799.81      822.12     47.00 o 
   1   3   6      125.38      188.39     32.80 o 
   2   3   6      726.48      750.78     48.07 o 
   3   3   6      452.82      470.10     44.27 o 
   4   3   6        0.51       64.00     31.59 o 
   5   3   6      145.42      242.84     46.61 o 
 -10   4   6      136.21      186.30     54.11 o 
  -9   4   6        4.34      -46.18     42.16 o 
  -8   4   6      221.24      234.41     51.37 o 
  -7   4   6      727.06      694.09     46.89 o 
  -6   4   6       65.78       73.04     30.68 o 
  -5   4   6      153.41      116.47     42.42 o 
  -4   4   6      433.83      381.34     33.75 o 
  -3   4   6      674.83      647.96     47.33 o 
  -2   4   6      729.66      652.43     40.50 o 
  -1   4   6      887.86      988.20     33.82 o 
   0   4   6      612.00      692.59     36.58 o 
   1   4   6      578.26      522.20     35.22 o 
   2   4   6      190.23      269.80     45.84 o 
   3   4   6        9.59       50.57     43.38 o 
   4   4   6      555.28      483.01     53.73 o 
   5   4   6      220.70      254.17     82.53 o 
 -10   5   6      121.82      144.52     51.64 o 
  -9   5   6       20.51        1.36     46.03 o 
  -8   5   6      689.98      657.84     93.35 o 
  -7   5   6      181.17      196.21     38.86 o 
  -6   5   6      341.95      351.20     77.91 o 
  -5   5   6      230.62      239.76     36.79 o 
  -4   5   6       28.50       45.89     27.31 o 
  -3   5   6     1067.86     1154.49     52.93 o 
  -2   5   6      795.46      804.42     29.82 o 
  -1   5   6     1052.22     1094.65     35.84 o 
   0   5   6     1461.36     1590.58     56.19 o 
   1   5   6        7.28       34.98     29.15 o 
   2   5   6      132.39      124.76     34.44 o 
   3   5   6     1308.93     1222.93     56.01 o 
   4   5   6        2.54       31.24     42.85 o 
   5   5   6       71.60       59.15     72.86 o 
 -10   6   6       35.66       78.20     76.76 o 
  -9   6   6        1.77      -31.54     41.98 o 
  -8   6   6        2.79        1.00     38.43 o 
  -7   6   6      128.68      131.48     37.43 o 
  -6   6   6       16.30       50.95     33.76 o 
  -5   6   6      144.75      152.60     35.28 o 
  -4   6   6      135.81      159.67     32.80 o 
  -3   6   6       38.91       35.46     20.17 o 
  -2   6   6      306.63      303.61     20.41 o 
  -1   6   6        8.85       -0.68     14.71 o 
   0   6   6      966.16     1139.95     65.52 o 
   1   6   6      419.98      452.76     40.13 o 
   2   6   6      168.57      167.69     35.48 o 
   3   6   6       68.31      159.87     54.25 o 
   4   6   6      142.60       79.42     50.56 o 
   5   6   6       36.67       -6.21     50.90 o 
 -10   7   6       69.41       42.55     51.19 o 
  -9   7   6      359.97      302.84     74.88 o 
  -8   7   6      186.85      164.10     41.78 o 
  -7   7   6       13.04       18.77     34.85 o 
  -6   7   6     1532.87     1603.83    179.35 o 
  -5   7   6      364.73      427.29     34.02 o 
  -4   7   6       29.25       16.41     19.62 o 
  -3   7   6      686.33      747.46     29.99 o 
  -2   7   6      805.57      795.68     27.03 o 
  -1   7   6      695.92      700.41     25.87 o 
   0   7   6     1660.99     1859.23     67.89 o 
   1   7   6      142.42      133.78     33.29 o 
   2   7   6      220.66      281.47     46.72 o 
   3   7   6      501.27      473.32     52.84 o 
   4   7   6      233.38      183.81     52.39 o 
   5   7   6       53.77      -39.44     66.95 o 
  -9   8   6       54.37       54.95     48.52 o 
  -8   8   6      216.77      205.71     37.27 o 
  -7   8   6       19.82       -8.83     28.59 o 
  -6   8   6      167.84      206.02     48.29 o 
  -5   8   6      341.77      370.72     29.42 o 
  -4   8   6      101.04       77.99     21.14 o 
  -3   8   6        4.10        6.31     14.80 o 
  -2   8   6      165.73      198.00     19.45 o 
  -1   8   6        1.19        3.21     14.40 o 
   0   8   6       70.42      163.88     80.80 o 
   1   8   6       75.88       71.22     38.32 o 
   2   8   6       65.72       70.20     39.98 o 
   3   8   6       89.00      135.90     46.65 o 
   4   8   6       68.40      129.20     52.72 o 
   5   8   6       17.29      -84.41     56.27 o 
  -9   9   6      208.29      257.32     88.59 o 
  -8   9   6       20.38      -16.48     39.94 o 
  -7   9   6       30.97       -1.02     28.14 o 
  -6   9   6      703.68      727.79     75.02 o 
  -5   9   6     1001.36     1000.53     64.85 o 
  -4   9   6      838.44      809.29     50.32 o 
  -3   9   6      659.24      699.89     30.17 o 
  -2   9   6      896.81      990.31     31.27 o 
  -1   9   6        8.75        1.27     14.51 o 
   0   9   6     1985.20     2052.67     83.70 o 
   1   9   6       97.22       96.93     38.51 o 
   2   9   6       39.26       28.47     38.76 o 
   3   9   6      185.29      145.63     50.08 o 
   4   9   6      181.64      168.61     56.76 o 
  -9  10   6        0.38      -26.11     44.63 o 
  -8  10   6       29.32       -4.16     39.71 o 
  -7  10   6      272.17      284.08     86.86 o 
  -6  10   6       11.83       24.13     24.06 o 
  -5  10   6      719.39      610.66     60.27 o 
  -4  10   6      152.99      151.37     25.07 o 
  -3  10   6        8.24      -13.61     18.69 o 
  -2  10   6      640.39      638.63     25.95 o 
  -1  10   6       50.44       74.35     18.98 o 
   0  10   6       14.66       84.80     34.78 o 
   1  10   6      361.93      421.49     54.54 o 
   2  10   6        5.45      -26.44     38.51 o 
   3  10   6       10.52      -27.71     41.64 o 
   4  10   6      356.62      337.60     62.03 o 
  -9  11   6       53.39       32.74     47.13 o 
  -8  11   6        0.35      -62.98     41.99 o 
  -7  11   6      209.85      190.54     58.85 o 
  -6  11   6      264.94      312.80     62.44 o 
  -5  11   6      248.61      273.96     29.14 o 
  -4  11   6      436.78      449.22     29.02 o 
  -3  11   6      699.94      751.91     33.13 o 
  -2  11   6      364.54      406.35     26.80 o 
  -1  11   6        2.52        8.20     19.25 o 
   0  11   6      460.57      541.64     44.65 o 
   1  11   6      210.48      265.66     51.08 o 
   2  11   6       77.43       54.36     42.33 o 
   3  11   6      133.37      117.42     52.24 o 
   4  11   6       33.12       46.07     51.12 o 
  -8  12   6       94.23       80.08     45.11 o 
  -7  12   6      251.05      216.76     60.82 o 
  -6  12   6        7.48       20.16     29.64 o 
  -5  12   6      459.63      442.12     37.41 o 
  -4  12   6        3.50        5.49     21.61 o 
  -3  12   6       12.85       -6.95     21.25 o 
  -2  12   6      397.39      410.83     32.78 o 
  -1  12   6      337.98      334.85     24.21 o 
   0  12   6        7.06       14.88     44.15 o 
   1  12   6      124.78      160.09     69.26 o 
   2  12   6       35.30       20.98     40.03 o 
   3  12   6        1.07      -30.41     46.23 o 
  -8  13   6        0.48      -41.65     44.30 o 
  -7  13   6      128.43       89.36     34.67 o 
  -6  13   6       55.02       63.84     31.91 o 
  -5  13   6        1.44       -4.43     26.87 o 
  -4  13   6       37.85       53.56     26.81 o 
  -3  13   6      183.40      153.42     29.72 o 
  -2  13   6        0.56       -6.46     27.85 o 
  -1  13   6      142.62      134.34     24.83 o 
   0  13   6        7.23      -47.92     31.94 o 
   1  13   6       49.72       64.72     42.87 o 
   2  13   6       77.44      129.48     67.67 o 
   3  13   6      126.54       49.24     51.72 o 
  -7  14   6      191.95      190.80     37.96 o 
  -6  14   6       71.81      110.84     32.20 o 
  -5  14   6      209.12      173.49     32.51 o 
  -4  14   6       90.52      106.08     36.13 o 
  -3  14   6       43.08      -21.93     30.96 o 
  -2  14   6      424.52      449.85     52.09 o 
  -1  14   6      148.87      183.38     31.56 o 
   0  14   6       62.04        4.52     36.14 o 
   1  14   6      233.26      246.04     48.81 o 
   2  14   6      105.16       37.84     57.14 o 
   3  14   6       24.66      -23.66     55.98 o 
  -7  15   6       35.72       40.28     34.02 o 
  -6  15   6        7.97       -6.24     36.19 o 
  -5  15   6       35.36       16.51     36.47 o 
  -4  15   6       21.77      -10.77     33.10 o 
  -3  15   6        3.34      -45.42     30.28 o 
  -2  15   6       67.31      103.97     35.59 o 
  -1  15   6       61.53       44.33     29.30 o 
   0  15   6       48.58       55.98     39.22 o 
   1  15   6        8.58      -43.76     45.88 o 
   2  15   6        5.38        2.94     46.08 o 
  -6  16   6       40.92      -22.78     36.45 o 
  -5  16   6      107.50       47.51     39.18 o 
  -4  16   6      338.01      253.00     43.57 o 
  -3  16   6        0.74       -6.74     33.20 o 
  -2  16   6      230.33      207.89     40.28 o 
  -1  16   6      312.78      288.89     42.57 o 
   0  16   6       27.59       17.60     62.91 o 
   1  16   6      185.44      164.10     48.39 o 
  -5  17   6       33.07       -1.72     37.20 o 
  -4  17   6        8.35      -13.72     37.66 o 
  -3  17   6      111.36       67.42     38.04 o 
  -2  17   6      109.67       95.51     37.90 o 
  -1  17   6        2.62        1.35     35.17 o 
   1  17   6       20.24       12.43     44.27 o 
  -4  18   6      170.75      176.45     44.51 o 
  -3  18   6        0.70      -41.11     34.85 o 
  -2  18   6      213.88      159.84     40.84 o 
  -1  18   6      171.02      108.12     77.91 o 
 -10   1   7       92.56      126.66     55.05 o 
  -9   1   7        1.39       -5.09     42.84 o 
  -8   1   7      395.83      397.31     65.22 o 
  -7   1   7      459.14      429.45     45.14 o 
  -6   1   7        3.22        0.33     31.61 o 
  -5   1   7     2042.70     1769.12     73.25 o 
  -4   1   7        6.28      -26.06     31.39 o 
  -3   1   7      235.44      316.48     41.72 o 
  -2   1   7     2325.14     2159.76     84.17 o 
  -1   1   7      490.64      446.34     48.34 o 
   0   1   7      258.76      397.35     52.95 o 
   1   1   7      930.47      886.04     45.70 o 
   2   1   7      125.02      140.95     39.16 o 
   3   1   7       16.00      -39.52     30.43 o 
   4   1   7      583.71      532.87     48.84 o 
 -10   2   7        9.55       29.94     49.44 o 
  -9   2   7       13.60       -6.85     43.99 o 
  -8   2   7       29.33       28.07     41.78 o 
  -7   2   7       18.87       19.49     36.57 o 
  -6   2   7      224.89      274.16     41.21 o 
  -5   2   7       98.40      174.12     37.82 o 
  -4   2   7       60.41       68.43     48.62 o 
  -3   2   7      362.45      456.67     42.03 o 
  -2   2   7      580.59      802.31    111.39 o 
  -1   2   7       24.24       57.60     39.08 o 
   0   2   7      169.14      225.49     35.96 o 
   1   2   7       39.22      127.17     34.73 o 
   2   2   7       12.48        5.67     35.34 o 
   3   2   7       39.61        4.05     37.30 o 
   4   2   7       37.93       99.23     45.50 o 
  -9   3   7        7.09      -13.09     44.71 o 
  -8   3   7      401.64      463.07     54.26 o 
  -7   3   7      317.91      353.92     47.14 o 
  -6   3   7       81.30       72.20     35.91 o 
  -5   3   7      414.03      445.19     43.21 o 
  -4   3   7      175.89      205.16     38.41 o 
  -3   3   7       45.60       87.36     37.66 o 
  -2   3   7      799.48      977.09     86.57 o 
  -1   3   7      276.78      350.45     48.00 o 
   0   3   7       37.12       13.92     31.64 o 
   1   3   7      148.28      178.02     37.98 o 
   2   3   7      112.48       95.55     39.73 o 
   3   3   7        2.85        0.48     49.42 o 
   4   3   7      170.51       95.22     46.54 o 
  -9   4   7        4.52      -14.36     43.61 o 
  -8   4   7      314.01      421.13     84.12 o 
  -7   4   7      251.38      315.13     46.66 o 
  -6   4   7      471.92      457.07     72.86 o 
  -5   4   7        5.80      -14.39     32.75 o 
  -4   4   7      102.38      154.47     37.31 o 
  -3   4   7      981.05      961.68     52.23 o 
  -2   4   7     1681.39     1607.19     99.41 o 
  -1   4   7      479.62      487.65     34.66 o 
   0   4   7      238.62      282.00     38.38 o 
   1   4   7       52.91       57.25     33.46 o 
   2   4   7       44.73       40.33     38.11 o 
   3   4   7      400.96      423.53     51.88 o 
   4   4   7       13.08      -63.55     48.81 o 
  -9   5   7        8.28      -11.66     42.97 o 
  -8   5   7      519.71      601.94     73.15 o 
  -7   5   7       57.67       95.20     40.56 o 
  -6   5   7       10.66      -29.42     35.65 o 
  -5   5   7       35.55       23.48     33.46 o 
  -4   5   7      187.51      252.63     40.60 o 
  -3   5   7       16.45       88.46     35.91 o 
  -2   5   7       79.25      141.05     25.40 o 
  -1   5   7        1.91       23.78     31.47 o 
   0   5   7       17.23       11.61     29.76 o 
   1   5   7       23.78       -5.83     31.54 o 
   2   5   7       98.92      145.66     40.80 o 
   3   5   7        0.04       45.67     48.74 o 
   4   5   7       14.77      -72.08     48.05 o 
  -9   6   7       62.88       87.44     47.52 o 
  -8   6   7      265.13      316.07    108.94 o 
  -7   6   7      370.70      378.03    137.50 o 
  -6   6   7      354.50      393.82    121.63 o 
  -5   6   7        7.16      -30.59     31.63 o 
  -4   6   7      118.80      149.77     38.23 o 
  -3   6   7      759.99      720.94     36.39 o 
  -2   6   7      550.38      517.88     27.57 o 
  -1   6   7      947.84      951.17     44.82 o 
   0   6   7      240.47      278.86     38.43 o 
   1   6   7        8.23      -11.40     32.01 o 
   2   6   7      534.88      549.43     52.17 o 
   3   6   7      842.19      770.96     84.98 o 
   4   6   7       13.85       10.68     60.31 o 
  -9   7   7       19.41       32.51     35.13 o 
  -8   7   7        2.22      -24.04     41.34 o 
  -7   7   7        0.02      -11.58     39.08 o 
  -6   7   7        1.93      -19.87     27.68 o 
  -5   7   7       55.01       47.42     28.01 o 
  -4   7   7       64.62       45.79     27.53 o 
  -3   7   7      137.70      215.26     29.53 o 
  -2   7   7       75.66       81.54     20.73 o 
  -1   7   7        4.33        7.76     28.29 o 
   0   7   7       53.07      106.48     33.74 o 
   1   7   7        5.92       -8.41     39.10 o 
   2   7   7       89.57      232.20     52.12 o 
   3   7   7       27.28      104.43     49.91 o 
  -9   8   7      467.26      462.72    199.11 o 
  -8   8   7        0.32      -48.27     32.18 o 
  -7   8   7       99.94       72.62     34.57 o 
  -6   8   7      141.13      106.78     32.26 o 
  -5   8   7       95.55       84.66     30.15 o 
  -4   8   7      456.45      417.80     34.84 o 
  -3   8   7      608.41      502.87     33.55 o 
  -2   8   7        1.44      -13.75     18.82 o 
  -1   8   7      436.97      446.85     34.50 o 
   0   8   7      427.54      472.35     41.61 o 
   1   8   7       19.66      -17.09     58.87 o 
   2   8   7     1141.59     1088.41     81.52 o 
   3   8   7      377.88      344.43     59.49 o 
  -9   9   7        0.04      -36.65     55.12 o 
  -8   9   7       44.69       25.58     53.24 o 
  -7   9   7       73.03       31.17     32.80 o 
  -6   9   7       20.56      -21.48     29.21 o 
  -5   9   7       27.83        3.02     27.74 o 
  -4   9   7       59.84       75.17     25.53 o 
  -3   9   7       44.65       36.56     24.07 o 
  -2   9   7       57.11       46.55     18.80 o 
  -1   9   7      138.02      165.37     32.94 o 
   0   9   7       46.36       78.31     39.52 o 
   1   9   7        4.40      -29.07     40.11 o 
   2   9   7        0.39      126.64     75.17 o 
   3   9   7       27.39      -13.05     45.15 o 
  -8  10   7       11.78       39.10     44.75 o 
  -7  10   7      118.23      120.18     47.47 o 
  -6  10   7       23.56        7.85     29.41 o 
  -5  10   7      104.76       71.20     26.98 o 
  -4  10   7      696.53      675.91     50.57 o 
  -3  10   7      454.40      478.09     31.70 o 
  -2  10   7        1.63      -16.61     18.98 o 
  -1  10   7      117.49      212.61     41.53 o 
   0  10   7      556.98      516.04     47.85 o 
   1  10   7       12.30      -38.54     38.25 o 
   2  10   7      292.15      346.90     57.20 o 
   3  10   7       99.04       36.36     64.35 o 
  -8  11   7      114.01      193.17     62.48 o 
  -7  11   7      271.99      290.76     49.78 o 
  -6  11   7       12.89       37.39     37.04 o 
  -5  11   7       64.50       76.79     26.96 o 
  -4  11   7      220.58      294.98     31.21 o 
  -3  11   7       16.30       -4.84     24.58 o 
  -2  11   7      162.08      228.40     45.27 o 
  -1  11   7      147.70      276.30     66.95 o 
   0  11   7       19.30       -6.07     38.00 o 
   1  11   7        1.08      -47.74     39.07 o 
   2  11   7       97.35       91.28     49.92 o 
  -8  12   7        4.12       10.97     54.54 o 
  -7  12   7        5.78       13.28     39.92 o 
  -6  12   7      233.60      235.48     38.24 o 
  -5  12   7        1.67       -5.98     28.32 o 
  -4  12   7       88.31      126.80     27.78 o 
  -3  12   7      108.98       91.28     30.00 o 
  -2  12   7       40.19       53.94     28.19 o 
  -1  12   7      122.06      183.33     51.22 o 
   0  12   7      137.90      185.26     44.83 o 
   1  12   7       13.29       50.02     43.56 o 
   2  12   7        3.37       12.11     82.82 o 
  -7  13   7      328.64      302.84     50.23 o 
  -6  13   7       55.13       48.74     33.02 o 
  -5  13   7      372.05      380.83     40.02 o 
  -4  13   7      209.59      261.36     45.93 o 
  -3  13   7        3.69       -0.94     33.82 o 
  -2  13   7      780.58      784.92    127.26 o 
  -1  13   7      213.48      397.65     81.95 o 
   0  13   7        2.68      -33.21     36.71 o 
   1  13   7      137.38      138.93     44.22 o 
  -6  14   7      124.68       93.77     34.71 o 
  -5  14   7        9.88       38.60     36.83 o 
  -4  14   7        0.26       -4.89     34.37 o 
  -3  14   7        6.43      -38.65     29.93 o 
  -2  14   7        0.38       54.13     41.39 o 
  -1  14   7       12.95       -6.06     70.41 o 
   0  14   7        3.58      -16.66     39.29 o 
   1  14   7        7.33       13.04     43.88 o 
  -6  15   7       33.11       33.04     39.82 o 
  -5  15   7      255.64      217.27     45.58 o 
  -4  15   7      190.88      117.15     56.85 o 
  -3  15   7       41.77       -7.66     35.44 o 
  -2  15   7      411.16      457.26     74.45 o 
  -1  15   7      199.92      376.30     88.01 o 
   0  15   7       81.85      207.19     78.49 o 
  -4  16   7        0.25      -30.89     35.57 o 
  -3  16   7       10.39      -49.32     59.45 o 
  -2  16   7       60.59       10.39     68.68 o 
  -9   0   8       54.06       -2.02     63.49 o 
  -8   0   8      546.89      588.11     69.55 o 
  -7   0   8       79.17      116.29     61.75 o 
  -6   0   8       21.61      -68.68     51.37 o 
  -5   0   8     1182.66     1145.34     87.15 o 
  -4   0   8      125.54      200.56     62.62 o 
  -3   0   8      125.50      127.84     60.02 o 
  -2   0   8      684.93      626.78     68.10 o 
  -1   0   8        5.36       59.45     65.79 o 
   0   0   8      113.53       81.38     67.81 o 
   1   0   8      271.33      350.33     81.95 o 
   2   0   8      151.61      179.78     90.90 o 
  -9   1   8       19.94        8.96     46.71 o 
  -8   1   8        0.21       13.34     42.67 o 
  -7   1   8       76.89      107.61     43.15 o 
  -6   1   8       20.44      -19.75     39.19 o 
  -5   1   8        0.18       50.79     40.59 o 
  -4   1   8       49.09       62.21     38.76 o 
  -3   1   8       67.16       33.69     39.83 o 
  -2   1   8       35.39      116.08     42.33 o 
  -1   1   8       71.05        7.01     45.71 o 
   0   1   8        9.79      -21.54     44.93 o 
   1   1   8        0.76      116.33     51.40 o 
   2   1   8       77.16      114.98     62.93 o 
   3   1   8       27.33      -27.70     55.69 o 
  -9   2   8       35.71       84.87     48.02 o 
  -8   2   8      241.40      288.85     51.35 o 
  -7   2   8      170.46      143.67     46.46 o 
  -6   2   8      170.86      201.52     46.08 o 
  -5   2   8      623.83      600.28     48.37 o 
  -4   2   8      241.47      338.63     48.25 o 
  -3   2   8      160.43      178.99     43.35 o 
  -2   2   8      624.35      578.79     46.82 o 
  -1   2   8       22.96      101.10     46.71 o 
   0   2   8       54.11       74.09     47.24 o 
   1   2   8      435.68      516.70     50.97 o 
   2   2   8       58.88      153.53     45.65 o 
  -9   3   8       58.69       51.43     45.99 o 
  -8   3   8        1.45       29.10     43.71 o 
  -7   3   8       95.43      -43.75     52.38 o 
  -6   3   8        4.03      -24.51     38.97 o 
  -5   3   8      105.83      162.79     44.10 o 
  -4   3   8      243.12      235.35     45.60 o 
  -3   3   8      361.20      320.11     47.95 o 
  -2   3   8        1.86       65.14     41.73 o 
  -1   3   8      612.02      538.25     48.46 o 
   0   3   8       28.91      109.85     48.54 o 
   1   3   8        1.89      107.93     57.13 o 
   2   3   8      324.71      344.95     52.44 o 
  -9   4   8        0.50       54.40     44.78 o 
  -8   4   8      245.57      214.95     51.06 o 
  -7   4   8       55.94       -5.30     42.07 o 
  -6   4   8       60.13       11.95     40.10 o 
  -5   4   8      235.91      227.42     70.84 o 
  -4   4   8      182.24      126.19     42.94 o 
  -3   4   8      112.89      155.00     43.87 o 
  -2   4   8      258.75      329.59     49.96 o 
  -1   4   8       46.48      118.45     44.48 o 
   0   4   8      116.07      166.43     38.71 o 
   1   4   8      374.01      377.76     48.21 o 
   2   4   8       16.00       87.30     44.80 o 
  -8   5   8      123.76       53.49     51.37 o 
  -7   5   8      258.94      199.83     69.69 o 
  -6   5   8       39.29      -36.07     39.18 o 
  -5   5   8        6.09        3.74     38.43 o 
  -4   5   8      267.59      198.93     46.42 o 
  -3   5   8      415.56      351.84     35.74 o 
  -2   5   8      159.58      249.06     47.61 o 
  -1   5   8      388.07      434.01     55.09 o 
   0   5   8      134.14      159.28     39.19 o 
   1   5   8        0.64       94.17     52.87 o 
   2   5   8      261.53      336.48     60.42 o 
  -8   6   8       62.66      -21.29     45.07 o 
  -7   6   8        0.10      -42.12     41.62 o 
  -6   6   8        3.80      -23.59     39.17 o 
  -5   6   8       60.31       16.06     39.47 o 
  -4   6   8        0.41      -19.79     28.28 o 
  -3   6   8       10.33       12.05     29.33 o 
  -2   6   8      327.56      358.79     52.66 o 
  -1   6   8       81.87       73.70     35.01 o 
   0   6   8        5.40       63.87     35.58 o 
   1   6   8      182.79      161.41     41.62 o 
   2   6   8        0.87       14.50     48.36 o 
  -8   7   8        0.13      -51.40     34.26 o 
  -7   7   8       67.96       18.30     34.35 o 
  -6   7   8      233.51      211.65     37.20 o 
  -5   7   8       57.41       30.24     30.78 o 
  -4   7   8      126.60      123.54     33.59 o 
  -3   7   8      488.27      523.79     52.17 o 
  -2   7   8      151.27      192.32     46.57 o 
  -1   7   8      110.53      113.74     37.40 o 
   0   7   8      112.39      125.01     38.06 o 
   1   7   8       24.84       12.97     46.34 o 
   2   7   8      386.34      443.27     66.85 o 
  -8   8   8       14.59      -49.94     36.68 o 
  -7   8   8       32.05      -15.55     33.54 o 
  -6   8   8        5.63      -32.12     30.53 o 
  -5   8   8       20.41        2.75     30.56 o 
  -4   8   8       72.78       67.38     31.45 o 
  -3   8   8        0.42       67.70     41.54 o 
  -2   8   8       17.92       -0.85     31.99 o 
  -1   8   8        0.51      -10.71     33.22 o 
   0   8   8        0.08       34.30     41.53 o 
   1   8   8       41.42       47.25     49.50 o 
  -8   9   8        0.49      -40.11     59.16 o 
  -7   9   8      217.17      240.88     40.18 o 
  -6   9   8       46.39       31.27     32.72 o 
  -5   9   8       89.82       48.90     31.59 o 
  -4   9   8      269.22      235.11     35.88 o 
  -3   9   8      634.31      707.34     53.97 o 
  -2   9   8        0.25      -45.27     30.18 o 
  -1   9   8       34.12       21.15     40.65 o 
   0   9   8      282.15      328.06     53.94 o 
   1   9   8       36.11       58.05     47.81 o 
  -7  10   8       57.88       -4.31     34.57 o 
  -6  10   8       22.60      -45.34     30.23 o 
  -5  10   8       78.83       92.87     33.19 o 
  -4  10   8      164.07      113.34     33.98 o 
  -3  10   8       59.56       92.14     45.57 o 
  -2  10   8       70.13      121.20     68.97 o 
  -1  10   8        0.97       21.43     37.68 o 
   0  10   8      105.53      142.37     48.29 o 
   1  10   8       78.13       83.69     60.02 o 
  -7  11   8       94.74       84.76     44.31 o 
  -6  11   8      118.67      102.06     35.43 o 
  -5  11   8       18.05      -36.61     30.55 o 
  -4  11   8      252.43      250.48     37.86 o 
  -3  11   8      169.26      222.78     72.14 o 
  -2  11   8       14.61       31.17     63.77 o 
  -1  11   8      204.62      256.77     92.05 o 
   0  11   8      193.57      236.96     53.93 o 
  -6  12   8      245.85      144.98     43.08 o 
  -5  12   8       42.93       40.32     32.78 o 
  -4  12   8      126.72      119.97     34.47 o 
  -3  12   8      151.78      152.21     48.97 o 
  -2  12   8      245.14      306.46     76.18 o 
  -1  12   8        2.80       68.97     71.85 o 
   0  12   8      181.75      232.59     69.55 o 
  -5  13   8      137.62      129.50     43.44 o 
  -4  13   8       14.10       -8.61     30.60 o 
  -3  13   8       12.07       59.78     48.28 o 
  -2  13   8       52.43      158.14     68.97 o 
  -1  13   8      130.76      140.82     81.38 o 
  -4  14   8       57.83        8.66     45.88 o 
  -3  14   8       48.00      145.73     68.68 o 
  -7   1   9        0.66      -67.80     45.20 o 
  -6   1   9      117.79       67.14     47.94 o 
  -5   1   9      414.30      307.33     75.89 o 
  -4   1   9      171.71      151.05     49.48 o 
  -3   1   9      545.19      497.18     52.69 o 
  -2   1   9       88.75       37.39     68.25 o 
  -1   1   9        1.92       17.59     49.38 o 
   0   1   9      292.56      372.56     61.21 o 
  -7   2   9       33.62       19.83     48.14 o 
  -6   2   9       28.92       -1.71     46.41 o 
  -5   2   9       29.94       69.75     47.09 o 
  -4   2   9        0.41       12.12     43.93 o 
  -3   2   9       63.98      219.73     49.87 o 
  -2   2   9       26.92       58.00     49.38 o 
  -1   2   9        1.67       26.64     71.28 o 
   0   2   9       25.56      204.61     55.39 o 
  -7   3   9       62.90        9.55     48.20 o 
  -6   3   9      249.80      176.72     54.83 o 
  -5   3   9      210.74      178.72     51.52 o 
  -4   3   9      190.40      171.91     55.69 o 
  -3   3   9      358.61      387.33     77.05 o 
  -2   3   9       51.54       72.34     48.63 o 
  -1   3   9       25.15       -2.51     49.38 o 
   0   3   9      143.14      277.78     58.82 o 
  -7   4   9       69.77       42.14     49.52 o 
  -6   4   9        6.37      -50.44     46.50 o 
  -5   4   9        0.57       16.70     47.47 o 
  -4   4   9      100.66      164.94     50.70 o 
  -3   4   9      145.56      216.25     70.12 o 
  -2   4   9        8.82       35.74     47.83 o 
  -1   4   9       79.81      161.48     54.16 o 
   0   4   9      201.98      247.30     59.07 o 
  -7   5   9       59.11       75.42     49.32 o 
  -6   5   9      106.47      101.26     50.95 o 
  -5   5   9      101.98       40.29     47.34 o 
  -4   5   9       27.10       94.04     47.85 o 
  -3   5   9        0.34       17.46     45.66 o 
  -2   5   9      110.16      100.20     64.35 o 
  -1   5   9        3.70      137.67     53.12 o 
   0   5   9       23.95      158.65     55.96 o 
  -7   6   9      142.17      127.47     53.82 o 
  -6   6   9      181.45      118.36     51.22 o 
  -5   6   9        2.37      -46.31     30.87 o 
  -4   6   9      350.67      322.31     54.55 o 
  -3   6   9      128.39      146.46     51.29 o 
  -2   6   9        0.13       -3.27     52.38 o 
  -1   6   9      318.28      335.64     59.11 o 
   0   6   9      226.49      231.15     68.97 o 
  -6   7   9       13.98      -22.87     35.10 o 
  -5   7   9        1.83      -47.94     31.96 o 
  -4   7   9       26.37       44.49     46.41 o 
  -3   7   9       53.41       38.53     48.75 o 
  -2   7   9      118.99       96.34     51.16 o 
  -1   7   9        0.79       92.97     52.41 o 
  -6   8   9      148.45       58.74     40.44 o 
  -5   8   9       37.93       15.20     34.35 o 
  -4   8   9      195.28      156.10     63.20 o 
  -3   8   9      241.37      219.19     54.43 o 
  -2   8   9       54.03       14.97     60.31 o 
  -1   8   9      263.50      246.44     73.59 o 
  -5   9   9      156.06       97.15     36.85 o 
  -4   9   9       45.69       64.85     49.48 o 
  -3   9   9        0.12      -44.22     46.93 o 
  -2   9   9        1.15       77.63     72.43 o 
                                                 
